# Supplementary material for: MicroRNAs regulate key cell survival pathways and mediate chemosensitivity during progression of diffuse large B-cell lymphoma
Source: Blood Cancer J. 2017 Dec 15;7(12):654. doi: 10.1038/s41408-017-0033-8 (PMC5802506; doi:10.1038/s41408-017-0033-8)
Supplement: Supplementary file 2 — Table S4 [file 41408_2017_33_MOESM2_ESM.xlsx]

## Sheet: Table S6
Table S4. MiRNA-mRNA pairs for the high-expressed miRNAs.
ID	mRNA	topMiRNA_filtered	gene symbol	correlation	pval	targetscan_score	pita_score	microcosm_score	microT_score	Support_Type	Experiments	References__PMID_
MIMAT0004484	ENST00000287845	hsa-let-7d-3p	NRG1	-0.844162	0.0021284	NA	NA	15.5773	NA	NA	NA	NA
MIMAT0000680	ENST00000216180	hsa-miR-106b-5p	PNPLA3	-0.7792	0.00788889	NA	-3.01	NA	0.477	NA	NA	NA
MIMAT0000680	ENST00000254051	hsa-miR-106b-5p	TNS4	-0.709091	0.0216659	NA	-5.72	NA	NA	NA	NA	NA
MIMAT0000680	ENST00000302378	hsa-miR-106b-5p	NME6	-0.778379	0.00799826	NA	NA	17.3658	NA	NA	NA	NA
MIMAT0000680	ENST00000325897	hsa-miR-106b-5p	CLVS1	-0.743484	0.0137119	NA	-2.84,-1.52	NA	NA	NA	NA	NA
MIMAT0000680	ENST00000328023	hsa-miR-106b-5p	C17orf77	-0.704694	0.0228704	NA	NA	NA	0.69	NA	NA	NA
MIMAT0000680	ENST00000334376	hsa-miR-106b-5p	IL18R1	-0.730554	0.0164089	NA	NA	17.3052	NA	NA	NA	NA
MIMAT0000680	ENST00000360835	hsa-miR-106b-5p	SCUBE1	-0.703272	0.0232695	NA	-3.73	NA	NA	NA	NA	NA
MIMAT0000680	ENST00000366487	hsa-miR-106b-5p	OR2C3	-0.704694	0.0228704	NA	2.41,-8.56	NA	NA	NA	NA	NA
MIMAT0000680	ENST00000372466	hsa-miR-106b-5p	NUP62CL	-0.802435	0.00521146	NA	3	NA	NA	NA	NA	NA
MIMAT0000680	ENST00000373658	hsa-miR-106b-5p	BAI2	-0.711249	0.0210909	NA	-3.3	NA	NA	NA	NA	NA
MIMAT0000680	ENST00000380031	hsa-miR-106b-5p	EQTN	-0.751068	0.0122834	NA	NA	NA	0.464	NA	NA	NA
MIMAT0000680	ENST00000392620	hsa-miR-106b-5p	C17orf77	-0.717624	0.0194545	NA	-4.01,-7.34,-7.44,-7.69	NA	NA	NA	NA	NA
MIMAT0000680	ENST00000394180	hsa-miR-106b-5p	CLDND1	-0.709091	0.0216659	NA	-5.53	NA	NA	NA	NA	NA
MIMAT0000680	ENST00000532602	hsa-miR-106b-5p	PCDHA9	-0.821065	0.00359188	NA	-1.66,-11.87,-4.68	NA	NA	NA	NA	NA
MIMAT0000680	ENST00000554719	hsa-miR-106b-5p	NRXN3	-0.7792	0.00788889	NA	-3.26	NA	NA	NA	NA	NA
MIMAT0000680	ENST00000571730	hsa-miR-106b-5p	SLC25A10	-0.750366	0.0124109	NA	NA	NA	0.539	NA	NA	NA
MIMAT0000680	ENST00000585159	hsa-miR-106b-5p	CBLN2	-0.751068	0.0122834	NA	NA	NA	0.463	NA	NA	NA
MIMAT0004555	ENST00000220876	hsa-miR-10a-3p	STMN2	-0.743484	0.0137119	NA	NA	NA	0.555	NA	NA	NA
MIMAT0004555	ENST00000342032	hsa-miR-10a-3p	PPP1R17	-0.782275	0.00748847	NA	NA	NA	0.576	NA	NA	NA
MIMAT0000254	ENST00000367969	hsa-miR-10b-5p	FCGR3A	-0.757576	0.0111434	NA	-5.25	NA	0.509	NA	NA	NA
MIMAT0000254	ENST00000303890	hsa-miR-10b-5p	ODF2	-0.793939	0.00609992	NA	0.14	NA	NA	NA	NA	NA
MIMAT0000254	ENST00000342456	hsa-miR-10b-5p	ALDH3B1	-0.717845	0.0193993	NA	1.09,-1.5	NA	NA	NA	NA	NA
MIMAT0000254	ENST00000378246	hsa-miR-10b-5p	DCLRE1C	-0.796356	0.005837	NA	5.42	NA	NA	NA	NA	NA
MIMAT0000254	ENST00000380097	hsa-miR-10b-5p	TRIM6	-0.826752	0.00317971	NA	0.75	NA	NA	NA	NA	NA
MIMAT0000254	ENST00000382582	hsa-miR-10b-5p	MBP	-0.830303	0.00294023	NA	0.65	NA	NA	NA	NA	NA
MIMAT0000254	ENST00000393527	hsa-miR-10b-5p	ODF2	-0.793939	0.00609992	NA	NA	NA	0.454	NA	NA	NA
MIMAT0000254	ENST00000394855	hsa-miR-10b-5p	DNAJA4	-0.806061	0.00486206	NA	-8.44	NA	NA	NA	NA	NA
MIMAT0000254	ENST00000415785	hsa-miR-10b-5p	PPARA	-0.778379	0.00799826	NA	NA	NA	NA	Functional MTI	Luciferase reporter assay//qRT-PCR//Western blot	19780876
MIMAT0000254	ENST00000426628	hsa-miR-10b-5p	FAM86C1	-0.706595	0.0223441	NA	1.53	NA	NA	NA	NA	NA
MIMAT0000254	ENST00000429455	hsa-miR-10b-5p	GPSM1	-0.769697	0.00922195	NA	NA	NA	0.525	NA	NA	NA
MIMAT0000443	ENST00000265992	hsa-miR-125a-5p	CCNJ	-0.757576	0.0111434	-0.396	-6.05	NA	0.991	NA	NA	NA
MIMAT0000443	ENST00000378988	hsa-miR-125a-5p	MAGEB2	-0.704694	0.0228704	-0.161	-3.03	NA	0.538	NA	NA	NA
MIMAT0000443	ENST00000360113	hsa-miR-125a-5p	GAS2L1	-0.766929	0.00963836	-0.092	0.44,0.26	NA	0.624	NA	NA	NA
MIMAT0000443	ENST00000265992	hsa-miR-125a-5p	CCNJ	-0.757576	0.0111434	-0.396	NA	NA	0.991	NA	NA	NA
MIMAT0000443	ENST00000382152	hsa-miR-125a-5p	KCNIP4	-0.816012	0.00398914	-0.127	-1.84,-3.95	NA	NA	NA	NA	NA
MIMAT0000443	ENST00000371677	hsa-miR-125a-5p	UBE2V1	-0.705575	0.0226256	NA	-0.071	NA	0.533	NA	NA	NA
MIMAT0000443	ENST00000324774	hsa-miR-125a-5p	CAMKK2	-0.703272	0.0232695	NA	-11.15,-3.73	NA	NA	NA	NA	NA
MIMAT0000443	ENST00000340107	hsa-miR-125a-5p	FGFR3	-0.769697	0.00922195	NA	NA	NA	0.509	NA	NA	NA
MIMAT0000443	ENST00000371677	hsa-miR-125a-5p	UBE2V1	-0.705575	0.0226256	NA	NA	NA	0.533	NA	NA	NA
MIMAT0000443	ENST00000396360	hsa-miR-125a-5p	SLC13A3	-0.745455	0.0133301	NA	NA	NA	0.513	NA	NA	NA
MIMAT0000443	ENST00000409036	hsa-miR-125a-5p	RAPGEF4	-0.769697	0.00922195	NA	NA	NA	0.476	NA	NA	NA
MIMAT0000443	ENST00000426639	hsa-miR-125a-5p	COL24A1	-0.730554	0.0164089	NA	NA	NA	0.72	NA	NA	NA
MIMAT0000443	ENST00000432916	hsa-miR-125a-5p	PRR5	-0.826174	0.00321992	NA	NA	NA	0.462	NA	NA	NA
MIMAT0000443	ENST00000465603	hsa-miR-125a-5p	IRF5	-0.814593	0.00410613	NA	NA	NA	0.807	NA	NA	NA
MIMAT0000443	ENST00000578630	hsa-miR-125a-5p	ERBB2	-0.769345	0.00927422	NA	NA	NA	NA	Functional MTI	Luciferase reporter assay	21220473
MIMAT0000443	ENST00000578630	hsa-miR-125a-5p	ERBB2	-0.769345	0.00927422	NA	NA	NA	NA	Functional MTI	Luciferase reporter assay//Northern blot//qRT-PCR//Western blot	17110380
MIMAT0004592	ENST00000295181	hsa-miR-125b-1-3p	ANKRD30BL	-0.819346	0.00372367	NA	NA	17.1571	NA	NA	NA	NA
MIMAT0000423	ENST00000284382	hsa-miR-125b-5p	CERS3	-0.704694	0.0228704	NA	-6.12,-7.99	NA	0.655	NA	NA	NA
MIMAT0000423	ENST00000378285	hsa-miR-125b-5p	TP73	-0.754658	0.0116449	-0.142	NA	NA	NA	NA	NA	NA
MIMAT0000423	ENST00000324774	hsa-miR-125b-5p	CAMKK2	-0.703272	0.0232695	NA	-9.55,-5.49	NA	NA	NA	NA	NA
MIMAT0000423	ENST00000356660	hsa-miR-125b-5p	BDNF	-0.766929	0.00963836	NA	-6.78	NA	NA	NA	NA	NA
MIMAT0000423	ENST00000382152	hsa-miR-125b-5p	KCNIP4	-0.730116	0.0165062	NA	-1.96,-6.13	NA	NA	NA	NA	NA
MIMAT0000423	ENST00000395981	hsa-miR-125b-5p	BDNF	-0.7792	0.00788889	NA	-6.78	NA	NA	NA	NA	NA
MIMAT0000423	ENST00000395986	hsa-miR-125b-5p	BDNF	-0.7792	0.00788889	NA	-6.78	NA	NA	NA	NA	NA
MIMAT0000423	ENST00000440385	hsa-miR-125b-5p	NFS1	-0.725354	0.0175906	NA	NA	NA	0.832	NA	NA	NA
MIMAT0000423	ENST00000447027	hsa-miR-125b-5p	MUC5B	-0.712848	0.0206719	NA	NA	NA	0.527	NA	NA	NA
MIMAT0000423	ENST00000460610	hsa-miR-125b-5p	RAF1	-0.703272	0.0232695	NA	NA	NA	NA	Functional MTI	Western blot//Western blot	19825990
MIMAT0000423	ENST00000465603	hsa-miR-125b-5p	IRF5	-0.735566	0.0153235	NA	NA	NA	0.836	NA	NA	NA
MIMAT0000423	ENST00000529681	hsa-miR-125b-5p	MUC5B	-0.712848	0.0206719	NA	-3.38	NA	NA	NA	NA	NA
MIMAT0000435	ENST00000378246	hsa-miR-143-3p	DCLRE1C	-0.826752	0.00317971	-0.118	-9.13	NA	NA	NA	NA	NA
MIMAT0000435	ENST00000347545	hsa-miR-143-3p	ARHGEF1	-0.842424	0.00222003	-0.088	1.54,-5.07,-1.22	NA	NA	NA	NA	NA
MIMAT0000435	ENST00000267260	hsa-miR-143-3p	SRRM4	-0.704694	0.0228704	-0.02	-2.91,-7.54,-4.64,-10.48,-10.79,-5,-2.89,-2.72,-7.9	NA	NA	NA	NA	NA
MIMAT0000435	ENST00000449422	hsa-miR-143-3p	ABCG4	-0.756415	0.0113411	-0.01	NA	NA	NA	NA	NA	NA
MIMAT0000435	ENST00000240335	hsa-miR-143-3p	TBX4	-0.798863	0.00557294	NA	-5.87,0.55	NA	NA	NA	NA	NA
MIMAT0000435	ENST00000376263	hsa-miR-143-3p	HNRNPK	-0.706595	0.0223441	NA	-7.35	NA	NA	NA	NA	NA
MIMAT0000435	ENST00000392666	hsa-miR-143-3p	KCNJ1	-0.709091	0.0216659	NA	-2.76	NA	NA	NA	NA	NA
MIMAT0000435	ENST00000399091	hsa-miR-143-3p	AC007952.5	-0.74424	0.0135646	NA	NA	NA	0.576	NA	NA	NA
MIMAT0004766	ENST00000362095	hsa-miR-146b-3p	PCDH11Y	-0.757896	0.0110894	-0.19	-9.66	NA	NA	NA	NA	NA
MIMAT0004766	ENST00000261275	hsa-miR-146b-3p	FAM189A1	-0.706595	0.0223441	-0.181	NA	NA	0.735	NA	NA	NA
MIMAT0004766	ENST00000264717	hsa-miR-146b-3p	GCKR	-0.723756	0.0179653	-0.174	-10.41	NA	NA	NA	NA	NA
MIMAT0004766	ENST00000397325	hsa-miR-146b-3p	GALNT9	-0.869175	0.00109115	-0.162	-7.72	NA	NA	NA	NA	NA
MIMAT0004766	ENST00000458164	hsa-miR-146b-3p	PACS2	-0.719101	0.0190882	-0.016	-3.48,-11.44,-6.25	NA	NA	NA	NA	NA
MIMAT0004766	ENST00000399848	hsa-miR-146b-3p	LDLRAD4	-0.818182	0.00381492	-0.01	-7.62,-2.95	NA	NA	NA	NA	NA
MIMAT0004766	ENST00000332271	hsa-miR-146b-3p	PIWIL3	-0.754658	0.0116449	NA	-4.31,-12.36	NA	0.453	NA	NA	NA
MIMAT0004766	ENST00000361581	hsa-miR-146b-3p	ABLIM2	-0.782275	0.00748847	-0.377	NA	NA	NA	NA	NA	NA
MIMAT0004766	ENST00000471646	hsa-miR-146b-3p	CRHR2	-0.898646	0.00040786	-0.281,-0.255	NA	NA	NA	NA	NA	NA
MIMAT0004766	ENST00000296387	hsa-miR-146b-3p	CLDN19	-0.751068	0.0122834	NA	-1.56,-10.19	NA	NA	NA	NA	NA
MIMAT0004766	ENST00000308911	hsa-miR-146b-3p	RP11-683L23.1	-0.87397	0.00094545	NA	NA	17.002	NA	NA	NA	NA
MIMAT0004766	ENST00000325404	hsa-miR-146b-3p	SOX2	-0.769345	0.00927422	NA	NA	NA	0.452	NA	NA	NA
MIMAT0004766	ENST00000332271	hsa-miR-146b-3p	PIWIL3	-0.754658	0.0116449	NA	NA	NA	0.453	NA	NA	NA
MIMAT0004766	ENST00000349716	hsa-miR-146b-3p	TBX5	-0.764723	0.00997949	NA	-8.61	NA	NA	NA	NA	NA
MIMAT0004766	ENST00000395160	hsa-miR-146b-3p	MAPK10	-0.938721	5.72699e-05	NA	-12.44	NA	NA	NA	NA	NA
MIMAT0004766	ENST00000402415	hsa-miR-146b-3p	OTOF	-0.778119	0.00803314	NA	-9.8	NA	NA	NA	NA	NA
MIMAT0004766	ENST00000409642	hsa-miR-146b-3p	LYPD6B	-0.806644	0.00480744	NA	-15.04	NA	NA	NA	NA	NA
MIMAT0004766	ENST00000424318	hsa-miR-146b-3p	GCKR	-0.751068	0.0122834	NA	NA	NA	0.645	NA	NA	NA
MIMAT0004766	ENST00000517734	hsa-miR-146b-3p	CYP4F12	-0.754658	0.0116449	NA	NA	NA	0.523	NA	NA	NA
MIMAT0004766	ENST00000522363	hsa-miR-146b-3p	INTS9	-0.769697	0.00922195	NA	NA	NA	0.481	NA	NA	NA
MIMAT0004766	ENST00000528516	hsa-miR-146b-3p	LTBP3	-0.721212	0.0185732	NA	NA	NA	0.629	NA	NA	NA
MIMAT0004610	ENST00000357563	hsa-miR-150-3p	SETD3	-0.769697	0.00922195	NA	NA	NA	0.485	NA	NA	NA
MIMAT0004610	ENST00000373913	hsa-miR-150-3p	DLGAP4	-0.731607	0.0161765	NA	NA	NA	0.589	NA	NA	NA
MIMAT0004610	ENST00000405535	hsa-miR-150-3p	TMEM79	-0.709091	0.0216659	NA	NA	NA	0.466	NA	NA	NA
MIMAT0004610	ENST00000563637	hsa-miR-150-3p	RHOT2	-0.703272	0.0232695	NA	NA	NA	0.51	NA	NA	NA
MIMAT0000260	ENST00000273352	hsa-miR-182-3p	GPR128	-0.792035	0.00631296	NA	NA	16.4011	NA	NA	NA	NA
MIMAT0000260	ENST00000329553	hsa-miR-182-3p	RIPPLY3	-0.814593	0.00410613	NA	NA	NA	0.524	NA	NA	NA
MIMAT0002819	ENST00000020926	hsa-miR-193b-3p	SYT13	-0.7101	0.0213957	NA	3.33,1.81	NA	0.477	NA	NA	NA
MIMAT0002819	ENST00000259803	hsa-miR-193b-3p	GCM1	-0.808135	0.00466982	NA	-4.79	NA	0.61	NA	NA	NA
MIMAT0002819	ENST00000323829	hsa-miR-193b-3p	SH3TC2	-0.787885	0.00679543	NA	NA	15.3499	0.552	NA	NA	NA
MIMAT0002819	ENST00000324768	hsa-miR-193b-3p	CREG2	-0.743484	0.0137119	NA	-4.09,-12.86	NA	0.495	NA	NA	NA
MIMAT0002819	ENST00000020926	hsa-miR-193b-3p	SYT13	-0.7101	0.0213957	NA	NA	NA	0.477	NA	NA	NA
MIMAT0002819	ENST00000274170	hsa-miR-193b-3p	CDH18	-0.717624	0.0194545	NA	NA	15.9185	NA	NA	NA	NA
MIMAT0002819	ENST00000309851	hsa-miR-193b-3p	GSTM1	-0.819346	0.00372367	NA	NA	15.8691	NA	NA	NA	NA
MIMAT0002819	ENST00000344545	hsa-miR-193b-3p	TPD52L3	-0.833002	0.0027671	NA	NA	NA	0.512	NA	NA	NA
MIMAT0002819	ENST00000357272	hsa-miR-193b-3p	FLNB	-0.769697	0.00922195	NA	NA	NA	0.636	NA	NA	NA
MIMAT0002819	ENST00000376800	hsa-miR-193b-3p	HCG9	-0.703272	0.0232695	NA	NA	15.954	NA	NA	NA	NA
MIMAT0002819	ENST00000377728	hsa-miR-193b-3p	PLEKHG5	-0.781632	0.007571	NA	-8.6	NA	NA	NA	NA	NA
MIMAT0002819	ENST00000394331	hsa-miR-193b-3p	HOXC6	-0.703272	0.0232695	NA	-9.19	NA	NA	NA	NA	NA
MIMAT0002819	ENST00000394576	hsa-miR-193b-3p	PCDHGA2	-0.890909	0.000542144	NA	-3.62	NA	NA	NA	NA	NA
MIMAT0002819	ENST00000405256	hsa-miR-193b-3p	KBTBD12	-0.743484	0.0137119	NA	-8.22,0.37	NA	NA	NA	NA	NA
MIMAT0002819	ENST00000439858	hsa-miR-193b-3p	TMEM125	-0.821065	0.00359188	NA	-4.41	NA	NA	NA	NA	NA
MIMAT0002819	ENST00000476655	hsa-miR-193b-3p	PTGES2	-0.735566	0.0153235	NA	NA	NA	NA	Functional MTI (Weak)	Proteomics	21512034
MIMAT0002819	ENST00000495003	hsa-miR-193b-3p	XPO1	-0.769126	0.00930684	NA	NA	NA	NA	Functional MTI (Weak)	Proteomics	21512034
MIMAT0002819	ENST00000497510	hsa-miR-193b-3p	UGP2	-0.833996	0.00270528	NA	NA	NA	NA	Functional MTI (Weak)	Proteomics	21512034
MIMAT0002819	ENST00000539533	hsa-miR-193b-3p	PCDHB17	-0.756415	0.0113411	NA	NA	NA	0.452	NA	NA	NA
MIMAT0002819	ENST00000556432	hsa-miR-193b-3p	ACTN1	-0.860314	0.0014024	NA	NA	NA	NA	Functional MTI (Weak)	Proteomics	21512034
MIMAT0002819	ENST00000564275	hsa-miR-193b-3p	SCNN1B	-0.706595	0.0223441	NA	NA	NA	0.704	NA	NA	NA
MIMAT0002819	ENST00000564745	hsa-miR-193b-3p	CDH1	-0.742387	0.0139278	NA	NA	NA	NA	Functional MTI (Weak)	Proteomics	21512034
MIMAT0002819	ENST00000582022	hsa-miR-193b-3p	SAP30BP	-0.717329	0.0195283	NA	NA	NA	0.59	NA	NA	NA
MIMAT0002819	ENST00000600019	hsa-miR-193b-3p	NOSIP	-0.790277	0.00651422	NA	NA	NA	NA	Functional MTI (Weak)	Proteomics	21512034
MIMAT0000227	ENST00000549489	hsa-miR-197-3p	MGAM	-0.717845	0.0193993	-0.159	0.3,-6.99	NA	0.72	NA	NA	NA
MIMAT0000227	ENST00000327720	hsa-miR-197-3p	SIX6	-0.83983	0.00236205	-0.149	-10.41	NA	NA	NA	NA	NA
MIMAT0000227	ENST00000264357	hsa-miR-197-3p	GRIA3	-0.969223	3.78209e-06	-0.121	-9.64	NA	NA	NA	NA	NA
MIMAT0000227	ENST00000156825	hsa-miR-197-3p	MBD3	-0.769697	0.00922195	-0.092	-4.85	NA	NA	NA	NA	NA
MIMAT0000227	ENST00000425661	hsa-miR-197-3p	MAGIX	-0.743484	0.0137119	-0.059	-0.75	NA	NA	NA	NA	NA
MIMAT0000227	ENST00000373198	hsa-miR-197-3p	PTPRT	-0.792035	0.00631296	-0.056	-8.76,-14.82,-9.03,-12.45	NA	NA	NA	NA	NA
MIMAT0000227	ENST00000339998	hsa-miR-197-3p	MBD1	-0.703272	0.0232695	-0.158	NA	NA	NA	NA	NA	NA
MIMAT0000227	ENST00000443427	hsa-miR-197-3p	ESR1	-0.703272	0.0232695	-0.085	NA	NA	NA	NA	NA	NA
MIMAT0000227	ENST00000538621	hsa-miR-197-3p	PACSIN1	-0.757576	0.0111434	-0.01	NA	NA	NA	NA	NA	NA
MIMAT0000227	ENST00000217260	hsa-miR-197-3p	RSPO4	-0.778379	0.00799826	NA	NA	NA	0.483	NA	NA	NA
MIMAT0000227	ENST00000324774	hsa-miR-197-3p	CAMKK2	-0.87397	0.00094545	NA	4.99	NA	NA	NA	NA	NA
MIMAT0000227	ENST00000354147	hsa-miR-197-3p	PPA2	-0.711249	0.0210909	NA	1.56	NA	NA	NA	NA	NA
MIMAT0000227	ENST00000369641	hsa-miR-197-3p	FAM3A	-0.7792	0.00788889	NA	NA	17.3843,15.2771	NA	NA	NA	NA
MIMAT0000227	ENST00000376325	hsa-miR-197-3p	SHISA7	-0.833996	0.00270528	NA	NA	NA	0.473	NA	NA	NA
MIMAT0000227	ENST00000392473	hsa-miR-197-3p	CAMKK2	-0.87397	0.00094545	NA	0.1	NA	NA	NA	NA	NA
MIMAT0000227	ENST00000395255	hsa-miR-197-3p	ZNF365	-0.756415	0.0113411	NA	-0.043	NA	NA	NA	NA	NA
MIMAT0000227	ENST00000395981	hsa-miR-197-3p	BDNF	-0.717845	0.0193993	NA	-4	NA	NA	NA	NA	NA
MIMAT0000227	ENST00000395986	hsa-miR-197-3p	BDNF	-0.717845	0.0193993	NA	-4	NA	NA	NA	NA	NA
MIMAT0000227	ENST00000399496	hsa-miR-197-3p	CABYR	-0.790277	0.00651422	NA	-1.98	NA	NA	NA	NA	NA
MIMAT0000227	ENST00000504477	hsa-miR-197-3p	IQGAP2	-0.805691	0.00489692	NA	NA	NA	0.459	NA	NA	NA
MIMAT0004494	ENST00000336640	hsa-miR-21-3p	PPP2R2B	-0.721212	0.0185732	NA	NA	16.6846	NA	NA	NA	NA
MIMAT0004494	ENST00000349716	hsa-miR-21-3p	TBX5	-0.716928	0.0196287	NA	NA	NA	0.704	NA	NA	NA
MIMAT0004494	ENST00000375901	hsa-miR-21-3p	ACBD5	-0.781818	0.00754701	NA	NA	NA	0.626	NA	NA	NA
MIMAT0004494	ENST00000393207	hsa-miR-21-3p	BANP	-0.709091	0.0216659	NA	NA	NA	0.884	NA	NA	NA
MIMAT0004494	ENST00000399848	hsa-miR-21-3p	LDLRAD4	-0.709091	0.0216659	NA	NA	NA	0.48	NA	NA	NA
MIMAT0004494	ENST00000400457	hsa-miR-21-3p	PCDH11Y	-0.792035	0.00631296	NA	NA	NA	0.483	NA	NA	NA
MIMAT0004495	ENST00000314833	hsa-miR-22-5p	PLD5	-0.704694	0.0228704	NA	NA	NA	0.845	NA	NA	NA
MIMAT0004495	ENST00000332271	hsa-miR-22-5p	PIWIL3	-0.705575	0.0226256	NA	NA	NA	0.469	NA	NA	NA
MIMAT0004495	ENST00000369061	hsa-miR-22-5p	FGFR2	-0.787885	0.00679543	NA	NA	NA	0.486	NA	NA	NA
MIMAT0004495	ENST00000424375	hsa-miR-22-5p	ANTXRL	-0.808135	0.00466982	NA	NA	NA	0.539	NA	NA	NA
MIMAT0004495	ENST00000455539	hsa-miR-22-5p	ICA1	-0.730116	0.0165062	NA	NA	NA	0.595	NA	NA	NA
MIMAT0004495	ENST00000461745	hsa-miR-22-5p	ROBO2	-0.706595	0.0223441	NA	NA	NA	0.815	NA	NA	NA
MIMAT0004495	ENST00000527892	hsa-miR-22-5p	AIFM1	-0.733333	0.0158006	NA	NA	NA	0.489	NA	NA	NA
MIMAT0004495	ENST00000556178	hsa-miR-22-5p	RPS6KA5	-0.711249	0.0210909	NA	NA	NA	0.453	NA	NA	NA
MIMAT0004495	ENST00000590561	hsa-miR-22-5p	APLP1	-0.700342	0.0241072	NA	NA	NA	0.458	NA	NA	NA
MIMAT0004495	ENST00000590965	hsa-miR-22-5p	UBALD1	-0.769697	0.00922195	NA	NA	NA	0.592	NA	NA	NA
MIMAT0004495	ENST00000592095	hsa-miR-22-5p	ZNF180	-0.733333	0.0158006	NA	NA	NA	0.984	NA	NA	NA
MIMAT0000419	ENST00000270172	hsa-miR-27b-3p	DNMT3L	-0.769697	0.00922195	NA	NA	16.8033	NA	NA	NA	NA
MIMAT0000419	ENST00000278572	hsa-miR-27b-3p	RPS3	-0.730554	0.0164089	NA	NA	16.0135	NA	NA	NA	NA
MIMAT0000419	ENST00000341253	hsa-miR-27b-3p	UPP1	-0.77204	0.00887954	NA	-6.45	NA	NA	NA	NA	NA
MIMAT0000419	ENST00000343373	hsa-miR-27b-3p	DMPK	-0.769697	0.00922195	NA	-1.88	NA	NA	NA	NA	NA
MIMAT0000419	ENST00000359240	hsa-miR-27b-3p	ADAM29	-0.733333	0.0158006	NA	-6.75	NA	NA	NA	NA	NA
MIMAT0000419	ENST00000366926	hsa-miR-27b-3p	SLC30A10	-0.703272	0.0232695	NA	-6.11,2.12	NA	NA	NA	NA	NA
MIMAT0000419	ENST00000374234	hsa-miR-27b-3p	INIP	-0.741645	0.0140752	NA	NA	16.2413	NA	NA	NA	NA
MIMAT0000419	ENST00000374409	hsa-miR-27b-3p	STPG1	-0.854545	0.0016368	NA	NA	NA	0.572	NA	NA	NA
MIMAT0000419	ENST00000376200	hsa-miR-27b-3p	NALCN	-0.87397	0.00094545	NA	NA	16.6283	NA	NA	NA	NA
MIMAT0000419	ENST00000394967	hsa-miR-27b-3p	SP9	-0.717624	0.0194545	NA	NA	NA	0.467	NA	NA	NA
MIMAT0000419	ENST00000395352	hsa-miR-27b-3p	SLA	-0.869175	0.00109115	NA	0.0091,-7.62	NA	NA	NA	NA	NA
MIMAT0000419	ENST00000462745	hsa-miR-27b-3p	MME	-0.842424	0.00222003	NA	-3.69,-5.75,-6.77,-6.12	NA	NA	NA	NA	NA
MIMAT0000419	ENST00000513555	hsa-miR-27b-3p	NSG1	-0.704694	0.0228704	NA	NA	NA	0.969	NA	NA	NA
MIMAT0000419	ENST00000589334	hsa-miR-27b-3p	TMEM101	-0.705575	0.0226256	NA	NA	NA	0.557	NA	NA	NA
MIMAT0000703	ENST00000288221	hsa-miR-361-5p	ERC2	-0.877367	0.000851188	-0.32	-2.29,-3.2,-1.64,-4.31	NA	0.993	NA	NA	NA
MIMAT0000703	ENST00000266509	hsa-miR-361-5p	SLCO1C1	-0.806644	0.00480744	-0.123	-4.85	NA	NA	NA	NA	NA
MIMAT0000703	ENST00000418212	hsa-miR-361-5p	BDNF	-0.730554	0.0164089	-0.161	NA	NA	NA	NA	NA	NA
MIMAT0000703	ENST00000438929	hsa-miR-361-5p	BDNF	-0.704694	0.0228704	-0.161	NA	NA	NA	NA	NA	NA
MIMAT0000703	ENST00000510630	hsa-miR-361-5p	BACE1	-0.730554	0.0164089	-0.01	NA	NA	NA	NA	NA	NA
MIMAT0000703	ENST00000264357	hsa-miR-361-5p	GRIA3	-0.856668	0.00154747	NA	-2.85,-4.39	NA	NA	NA	NA	NA
MIMAT0000703	ENST00000284674	hsa-miR-361-5p	GPR26	-0.743484	0.0137119	NA	-2.95	NA	NA	NA	NA	NA
MIMAT0000703	ENST00000323469	hsa-miR-361-5p	DIRAS1	-0.805691	0.00489692	NA	-3.41	NA	NA	NA	NA	NA
MIMAT0000703	ENST00000324774	hsa-miR-361-5p	CAMKK2	-0.757896	0.0110894	NA	3.2,-4.27	NA	NA	NA	NA	NA
MIMAT0000703	ENST00000366487	hsa-miR-361-5p	OR2C3	-0.717624	0.0194545	NA	-2.79	NA	NA	NA	NA	NA
MIMAT0000703	ENST00000373193	hsa-miR-361-5p	PTPRT	-0.735566	0.0153235	NA	-1.51,-3.61	NA	NA	NA	NA	NA
MIMAT0000703	ENST00000409445	hsa-miR-361-5p	CAPS2	-0.7792	0.00788889	NA	-9.89	NA	NA	NA	NA	NA
MIMAT0000703	ENST00000429311	hsa-miR-361-5p	MYCL	-0.723408	0.0180477	NA	6.45	NA	NA	NA	NA	NA
MIMAT0000703	ENST00000451029	hsa-miR-361-5p	C7orf63	-0.856668	0.00154747	NA	NA	NA	0.72	NA	NA	NA
MIMAT0002871	ENST00000216180	hsa-miR-500a-3p	PNPLA3	-0.754658	0.0116449	NA	NA	NA	0.467	NA	NA	NA
MIMAT0002871	ENST00000217260	hsa-miR-500a-3p	RSPO4	-0.74424	0.0135646	NA	NA	NA	0.48	NA	NA	NA
MIMAT0002871	ENST00000270722	hsa-miR-500a-3p	PRDM16	-0.730554	0.0164089	NA	NA	NA	0.523	NA	NA	NA
MIMAT0002871	ENST00000288221	hsa-miR-500a-3p	ERC2	-0.803741	0.00508358	NA	NA	NA	0.501	NA	NA	NA
MIMAT0002871	ENST00000504477	hsa-miR-500a-3p	IQGAP2	-0.703272	0.0232695	NA	NA	NA	0.542	NA	NA	NA
MIMAT0004774	ENST00000370073	hsa-miR-501-3p	NTNG1	-0.705575	0.0226256	-0.213	NA	16.6221	NA	NA	NA	NA
MIMAT0004774	ENST00000324972	hsa-miR-501-3p	DYNC1I1	-0.769697	0.00922195	-0.142	-5.74	NA	NA	NA	NA	NA
MIMAT0004774	ENST00000373198	hsa-miR-501-3p	PTPRT	-0.778379	0.00799826	-0.042	-4.54,-7.03	NA	NA	NA	NA	NA
MIMAT0004774	ENST00000370071	hsa-miR-501-3p	NTNG1	-0.7792	0.00788889	-0.213	NA	NA	NA	NA	NA	NA
MIMAT0004774	ENST00000264357	hsa-miR-501-3p	GRIA3	-0.725354	0.0175906	NA	-5.17,-8.24	NA	NA	NA	NA	NA
MIMAT0004774	ENST00000324774	hsa-miR-501-3p	CAMKK2	-0.798863	0.00557294	NA	-4.02,-9.93	NA	NA	NA	NA	NA
MIMAT0004774	ENST00000340183	hsa-miR-501-3p	PAQR6	-0.785207	0.00712028	NA	NA	17.0196	NA	NA	NA	NA
MIMAT0004774	ENST00000383786	hsa-miR-501-3p	COLQ	-0.705575	0.0226256	NA	-9.52	NA	NA	NA	NA	NA
MIMAT0004774	ENST00000415389	hsa-miR-501-3p	HTR3E	-0.806644	0.00480744	NA	NA	NA	0.459	NA	NA	NA
MIMAT0004774	ENST00000447027	hsa-miR-501-3p	MUC5B	-0.762873	0.0102722	NA	NA	NA	0.466	NA	NA	NA
MIMAT0004774	ENST00000529681	hsa-miR-501-3p	MUC5B	-0.762873	0.0102722	NA	-6.06	NA	NA	NA	NA	NA
MIMAT0004774	ENST00000592095	hsa-miR-501-3p	ZNF180	-0.745455	0.0133301	NA	NA	NA	0.654	NA	NA	NA
MIMAT0003256	ENST00000246080	hsa-miR-589-3p	TCF15	-0.730554	0.0164089	NA	NA	NA	0.51	NA	NA	NA
MIMAT0003256	ENST00000331664	hsa-miR-589-3p	C2orf71	-0.792035	0.00631296	NA	NA	NA	0.934	NA	NA	NA
MIMAT0003256	ENST00000360929	hsa-miR-589-3p	SEZ6L	-0.717624	0.0194545	NA	NA	NA	0.604	NA	NA	NA
MIMAT0003256	ENST00000369963	hsa-miR-589-3p	IMPG1	-0.719101	0.0190882	NA	NA	NA	0.577	NA	NA	NA
MIMAT0003256	ENST00000371372	hsa-miR-589-3p	CACNA1B	-0.778379	0.00799826	NA	NA	NA	0.592	NA	NA	NA
MIMAT0003256	ENST00000451029	hsa-miR-589-3p	C7orf63	-0.812897	0.0042492	NA	NA	NA	0.467	NA	NA	NA
MIMAT0003256	ENST00000465115	hsa-miR-589-3p	EYA1	-0.743484	0.0137119	NA	NA	NA	0.541	NA	NA	NA
MIMAT0003256	ENST00000521818	hsa-miR-589-3p	C8orf74	-0.833996	0.00270528	NA	NA	NA	0.494	NA	NA	NA
MIMAT0003256	ENST00000549185	hsa-miR-589-3p	RP11-176H8.1	-0.803741	0.00508358	NA	NA	NA	0.533	NA	NA	NA
MIMAT0003256	ENST00000589863	hsa-miR-589-3p	SAFB	-0.751068	0.0122834	NA	NA	NA	0.736	NA	NA	NA
MIMAT0004819	ENST00000441902	hsa-miR-671-3p	PIP5K1A	-0.781632	0.007571	-0.45	NA	NA	NA	NA	NA	NA
MIMAT0004819	ENST00000378285	hsa-miR-671-3p	TP73	-0.803741	0.00508358	-0.055	NA	NA	NA	NA	NA	NA
MIMAT0004819	ENST00000383786	hsa-miR-671-3p	COLQ	-0.742387	0.0139278	NA	-12.14,-6.67	NA	NA	NA	NA	NA
MIMAT0004819	ENST00000393315	hsa-miR-671-3p	TRIM7	-0.828283	0.00307477	NA	-16.22	NA	NA	NA	NA	NA
MIMAT0004819	ENST00000395160	hsa-miR-671-3p	MAPK10	-0.705575	0.0226256	NA	-4.27	NA	NA	NA	NA	NA
MIMAT0004819	ENST00000446827	hsa-miR-671-3p	ZNF821	-0.806644	0.00480744	NA	-10.08	NA	NA	NA	NA	NA
MIMAT0003886	ENST00000331479	hsa-miR-769-5p	SMDT1	-0.706595	0.0223441	-0.193	-11.45	NA	0.764	NA	NA	NA
MIMAT0003886	ENST00000361724	hsa-miR-769-5p	PCDH11X	-0.81915	0.00373895	-0.258	-8.2	NA	NA	NA	NA	NA
MIMAT0003886	ENST00000261275	hsa-miR-769-5p	FAM189A1	-0.762873	0.0102722	-0.15	NA	NA	0.458	NA	NA	NA
MIMAT0003886	ENST00000335304	hsa-miR-769-5p	HTR3E	-0.730584	0.0164023	-0.096	-5.55	NA	NA	NA	NA	NA
MIMAT0003886	ENST00000239151	hsa-miR-769-5p	HOXB5	-0.730554	0.0164089	NA	-5.43	NA	NA	NA	NA	NA
MIMAT0003886	ENST00000321280	hsa-miR-769-5p	BAIAP2	-0.878788	0.000813862	NA	-7.89	NA	NA	NA	NA	NA
MIMAT0003886	ENST00000343373	hsa-miR-769-5p	DMPK	-0.757576	0.0111434	NA	-5.95	NA	NA	NA	NA	NA
MIMAT0003886	ENST00000349716	hsa-miR-769-5p	TBX5	-0.730584	0.0164023	NA	NA	NA	0.454	NA	NA	NA
MIMAT0003886	ENST00000351035	hsa-miR-769-5p	ST3GAL3	-0.730116	0.0165062	NA	-10.87	NA	NA	NA	NA	NA
MIMAT0003886	ENST00000356660	hsa-miR-769-5p	BDNF	-0.717845	0.0193993	NA	-8.94,-19.98	NA	NA	NA	NA	NA
MIMAT0003886	ENST00000372044	hsa-miR-769-5p	CCDC17	-0.781818	0.00754701	NA	NA	NA	0.465	NA	NA	NA
MIMAT0003886	ENST00000441472	hsa-miR-769-5p	PRDM16	-0.743484	0.0137119	NA	-4.59,-12.43	NA	NA	NA	NA	NA
MIMAT0003886	ENST00000442529	hsa-miR-769-5p	PRDM16	-0.730554	0.0164089	NA	-4.59,-12.43	NA	NA	NA	NA	NA
MIMAT0003886	ENST00000490511	hsa-miR-769-5p	CREM	-0.723756	0.0179653	NA	-4.73	NA	NA	NA	NA	NA
MIMAT0003886	ENST00000510106	hsa-miR-769-5p	CDK7	-0.814593	0.00410613	NA	NA	NA	0.517	NA	NA	NA
MIMAT0004984	ENST00000156825	hsa-miR-941	MBD3	-0.793939	0.00609992	-0.211	-6.53,5.37	NA	NA	NA	NA	NA
MIMAT0004984	ENST00000291582	hsa-miR-941	AIRE	-0.769345	0.00927422	NA	-9.73	15.5645	NA	NA	NA	NA
MIMAT0004984	ENST00000456986	hsa-miR-941	NEDD4L	-0.723756	0.0179653	-0.109	NA	NA	NA	NA	NA	NA
MIMAT0004984	ENST00000324774	hsa-miR-941	CAMKK2	-0.805691	0.00489692	NA	2.08	NA	NA	NA	NA	NA
MIMAT0004984	ENST00000373198	hsa-miR-941	PTPRT	-0.798863	0.00557294	NA	-1.94,-8.52,-3.33	NA	NA	NA	NA	NA
MIMAT0004984	ENST00000383786	hsa-miR-941	COLQ	-0.754658	0.0116449	NA	-7.4	NA	NA	NA	NA	NA
MIMAT0004984	ENST00000448228	hsa-miR-941	FAM86B1	-0.754658	0.0116449	NA	-2.41	NA	NA	NA	NA	NA
MIMAT0004984	ENST00000376325	hsa-miR-941	SHISA7	-0.769345	0.00927422	NULL	NA	NA	NA	NA	NA	NA
MIMAT0000689	ENST00000265992	hsa-miR-99b-5p	CCNJ	-0.818182	0.00381492	NA	-0.6	NA	NA	NA	NA	NA
MIMAT0000689	ENST00000302008	hsa-miR-99b-5p	OGG1	-0.769697	0.00922195	NA	-2.04	NA	NA	NA	NA	NA
MIMAT0000689	ENST00000323373	hsa-miR-99b-5p	NR2C2	-0.733333	0.0158006	NA	-4.15	NA	NA	NA	NA	NA
