# Supplementary material for: MicroRNAs regulate key cell survival pathways and mediate chemosensitivity during progression of diffuse large B-cell lymphoma
Source: Blood Cancer J. 2017 Dec 15;7(12):654. doi: 10.1038/s41408-017-0033-8 (PMC5802506; doi:10.1038/s41408-017-0033-8)
Supplement: Supplementary file 3 — Table S5 [file 41408_2017_33_MOESM3_ESM.xlsx]

## Sheet: Table S7
Table S5. MiRNA-mRNA pairs for the low-expressed miRNAs.
ID	topMRNA	bottomMiRNA_filtered	Gene symbol	correlation	pval	targetscan_score	pita_score	microcosm_score	microT_score	Support_Type	Experiments	References__PMID_
MIMAT0004512	ENST00000378204	hsa-miR-100-3p	EXT1	-0.709091	0.0216659	NA	NA	NA	0.503	NA	NA	NA
MIMAT0004512	ENST00000460683	hsa-miR-100-3p	PARP14	-0.842424	0.00222003	NA	NA	NA	0.457	NA	NA	NA
MIMAT0004512	ENST00000528361	hsa-miR-100-3p	TMEM126B	-0.733333	0.0158006	NA	NA	NA	0.739	NA	NA	NA
MIMAT0004512	ENST00000544490	hsa-miR-100-3p	ATG16L2	-0.915152	0.000204472	NA	NA	NA	0.592	NA	NA	NA
MIMAT0004512	ENST00000564734	hsa-miR-100-3p	HERC2	-0.818182	0.00381492	NA	NA	NA	0.477	NA	NA	NA
MIMAT0004517	ENST00000334567	hsa-miR-106a-3p	TMEM212	-0.725354	0.0175906	NA	NA	NA	0.568	NA	NA	NA
MIMAT0004517	ENST00000428210	hsa-miR-106a-3p	XPO1	-0.731607	0.0161765	NA	NA	NA	0.508	NA	NA	NA
MIMAT0004517	ENST00000444836	hsa-miR-106a-3p	MFN2	-0.73786	0.0148436	NA	NA	NA	0.513	NA	NA	NA
MIMAT0004672	ENST00000004921	hsa-miR-106b-3p	CCL18	-0.757576	0.0111434	NA	NA	15.6939	NA	NA	NA	NA
MIMAT0004672	ENST00000564734	hsa-miR-106b-3p	HERC2	-0.721212	0.0185732	NA	NA	NA	0.567	NA	NA	NA
MIMAT0004556	ENST00000171887	hsa-miR-10b-3p	TNS1	-0.700649	0.0240185	NA	NA	NA	0.631	NA	NA	NA
MIMAT0004556	ENST00000224756	hsa-miR-10b-3p	CCSER2	-0.700649	0.0240185	NA	NA	NA	0.801	NA	NA	NA
MIMAT0004556	ENST00000277141	hsa-miR-10b-3p	ZCCHC6	-0.700649	0.0240185	NA	NA	NA	0.496	NA	NA	NA
MIMAT0004556	ENST00000278935	hsa-miR-10b-3p	CEP164	-0.700649	0.0240185	NA	NA	NA	0.461	NA	NA	NA
MIMAT0004556	ENST00000299977	hsa-miR-10b-3p	SLFN5	-0.700649	0.0240185	NA	NA	NA	0.533	NA	NA	NA
MIMAT0004556	ENST00000370387	hsa-miR-10b-3p	MTMR1	-0.700649	0.0240185	NA	NA	17.2829	NA	NA	NA	NA
MIMAT0004556	ENST00000394979	hsa-miR-10b-3p	ZNF646	-0.700649	0.0240185	NA	NA	NA	0.72	NA	NA	NA
MIMAT0004556	ENST00000482512	hsa-miR-10b-3p	GOLGB1	-0.700649	0.0240185	NA	NA	NA	0.883	NA	NA	NA
MIMAT0004556	ENST00000554546	hsa-miR-10b-3p	NUMB	-0.700649	0.0240185	NA	NA	NA	0.511	NA	NA	NA
MIMAT0022838	ENST00000234453	hsa-miR-1185-1-3p	PLEKHA3	-0.700649	0.0240185	NA	NA	NA	0.579	NA	NA	NA
MIMAT0022838	ENST00000237853	hsa-miR-1185-1-3p	ELL2	-0.700649	0.0240185	NA	NA	NA	0.693	NA	NA	NA
MIMAT0022838	ENST00000251810	hsa-miR-1185-1-3p	RRM2B	-0.700649	0.0240185	NA	NA	NA	0.794	NA	NA	NA
MIMAT0022838	ENST00000260197	hsa-miR-1185-1-3p	SORL1	-0.700649	0.0240185	NA	NA	NA	0.688	NA	NA	NA
MIMAT0022838	ENST00000261455	hsa-miR-1185-1-3p	TMEM206	-0.700649	0.0240185	NA	NA	NA	0.673	NA	NA	NA
MIMAT0022838	ENST00000262133	hsa-miR-1185-1-3p	RBL2	-0.700649	0.0240185	NA	NA	NA	0.81	NA	NA	NA
MIMAT0022838	ENST00000262305	hsa-miR-1185-1-3p	RAB11FIP3	-0.700649	0.0240185	NA	NA	NA	0.494	NA	NA	NA
MIMAT0022838	ENST00000263955	hsa-miR-1185-1-3p	STK17B	-0.700649	0.0240185	NA	NA	NA	0.564	NA	NA	NA
MIMAT0022838	ENST00000276282	hsa-miR-1185-1-3p	MFHAS1	-0.700649	0.0240185	NA	NA	NA	0.65	NA	NA	NA
MIMAT0022838	ENST00000278612	hsa-miR-1185-1-3p	NPAT	-0.700649	0.0240185	NA	NA	NA	0.754	NA	NA	NA
MIMAT0022838	ENST00000279873	hsa-miR-1185-1-3p	ARID5B	-0.700649	0.0240185	NA	NA	NA	0.952	NA	NA	NA
MIMAT0022838	ENST00000282344	hsa-miR-1185-1-3p	USP12	-0.700649	0.0240185	NA	NA	NA	0.773	NA	NA	NA
MIMAT0022838	ENST00000283206	hsa-miR-1185-1-3p	TMEM87B	-0.700649	0.0240185	NA	NA	NA	0.55	NA	NA	NA
MIMAT0022838	ENST00000293648	hsa-miR-1185-1-3p	ZNF562	-0.700649	0.0240185	NA	NA	NA	0.567	NA	NA	NA
MIMAT0022838	ENST00000298767	hsa-miR-1185-1-3p	WAPAL	-0.700649	0.0240185	NA	NA	NA	0.635	NA	NA	NA
MIMAT0022838	ENST00000302632	hsa-miR-1185-1-3p	P2RY12	-0.700649	0.0240185	NA	NA	NA	0.521	NA	NA	NA
MIMAT0022838	ENST00000307439	hsa-miR-1185-1-3p	RASSF6	-0.700649	0.0240185	NA	NA	NA	0.597	NA	NA	NA
MIMAT0022838	ENST00000308973	hsa-miR-1185-1-3p	TLR10	-0.700649	0.0240185	NA	NA	NA	0.525	NA	NA	NA
MIMAT0022838	ENST00000310421	hsa-miR-1185-1-3p	VCPIP1	-0.700649	0.0240185	NA	NA	NA	0.975	NA	NA	NA
MIMAT0022838	ENST00000310803	hsa-miR-1185-1-3p	RASGRP1	-0.700649	0.0240185	NA	NA	NA	0.72	NA	NA	NA
MIMAT0022838	ENST00000313367	hsa-miR-1185-1-3p	OSBPL3	-0.700649	0.0240185	NA	NA	NA	0.475	NA	NA	NA
MIMAT0022838	ENST00000313401	hsa-miR-1185-1-3p	CDK5R1	-0.700649	0.0240185	NA	NA	NA	0.76	NA	NA	NA
MIMAT0022838	ENST00000323571	hsa-miR-1185-1-3p	WIPF2	-0.700649	0.0240185	NA	NA	NA	0.548	NA	NA	NA
MIMAT0022838	ENST00000338637	hsa-miR-1185-1-3p	ZNF81	-0.700649	0.0240185	NA	NA	NA	0.549	NA	NA	NA
MIMAT0022838	ENST00000355740	hsa-miR-1185-1-3p	FAS	-0.700649	0.0240185	NA	NA	NA	0.512	NA	NA	NA
MIMAT0022838	ENST00000357006	hsa-miR-1185-1-3p	ZBTB14	-0.700649	0.0240185	NA	NA	NA	0.596	NA	NA	NA
MIMAT0022838	ENST00000359486	hsa-miR-1185-1-3p	TCF20	-0.700649	0.0240185	NA	NA	NA	0.587	NA	NA	NA
MIMAT0022838	ENST00000360017	hsa-miR-1185-1-3p	KRBOX4	-0.700649	0.0240185	NA	NA	NA	0.479	NA	NA	NA
MIMAT0022838	ENST00000361421	hsa-miR-1185-1-3p	TOX	-0.700649	0.0240185	NA	NA	NA	0.836	NA	NA	NA
MIMAT0022838	ENST00000368184	hsa-miR-1185-1-3p	FCRL3	-0.700649	0.0240185	NA	NA	NA	0.784	NA	NA	NA
MIMAT0022838	ENST00000369528	hsa-miR-1185-1-3p	SIKE1	-0.700649	0.0240185	NA	NA	NA	0.646	NA	NA	NA
MIMAT0022838	ENST00000369541	hsa-miR-1185-1-3p	BCAS2	-0.700649	0.0240185	NA	NA	NA	0.503	NA	NA	NA
MIMAT0022838	ENST00000370238	hsa-miR-1185-1-3p	GCLM	-0.700649	0.0240185	NA	NA	NA	0.813	NA	NA	NA
MIMAT0022838	ENST00000370752	hsa-miR-1185-1-3p	DDX26B	-0.700649	0.0240185	NA	NA	NA	0.535	NA	NA	NA
MIMAT0022838	ENST00000371933	hsa-miR-1185-1-3p	EFCAB14	-0.700649	0.0240185	NA	NA	NA	0.665	NA	NA	NA
MIMAT0022838	ENST00000374257	hsa-miR-1185-1-3p	PTBP3	-0.700649	0.0240185	NA	NA	NA	0.977	NA	NA	NA
MIMAT0022838	ENST00000375120	hsa-miR-1185-1-3p	OTUD3	-0.700649	0.0240185	NA	NA	NA	0.598	NA	NA	NA
MIMAT0022838	ENST00000380861	hsa-miR-1185-1-3p	WWC3	-0.700649	0.0240185	NA	NA	NA	0.532	NA	NA	NA
MIMAT0022838	ENST00000393487	hsa-miR-1185-1-3p	MGAT4A	-0.700649	0.0240185	NA	NA	NA	0.625	NA	NA	NA
MIMAT0022838	ENST00000397786	hsa-miR-1185-1-3p	MED13	-0.700649	0.0240185	NA	NA	NA	0.671	NA	NA	NA
MIMAT0022838	ENST00000407008	hsa-miR-1185-1-3p	NLK	-0.700649	0.0240185	NA	NA	NA	0.624	NA	NA	NA
MIMAT0022838	ENST00000415149	hsa-miR-1185-1-3p	BBX	-0.700649	0.0240185	NA	NA	NA	0.976	NA	NA	NA
MIMAT0022838	ENST00000512439	hsa-miR-1185-1-3p	ZNF154	-0.700649	0.0240185	NA	NA	NA	0.601	NA	NA	NA
MIMAT0022838	ENST00000512733	hsa-miR-1185-1-3p	PAQR3	-0.700649	0.0240185	NA	NA	NA	0.707	NA	NA	NA
MIMAT0022838	ENST00000521271	hsa-miR-1185-1-3p	CPNE3	-0.700649	0.0240185	NA	NA	NA	0.492	NA	NA	NA
MIMAT0022838	ENST00000325718	hsa-miR-1185-1-3p	MLLT6	-0.700649	0.0240185	NA	NA	NA	0.646	NA	NA	NA
MIMAT0022838	ENST00000381799	hsa-miR-1185-1-3p	RHOH	-0.700649	0.0240185	NA	NA	NA	0.522	NA	NA	NA
MIMAT0005577	ENST00000536937	hsa-miR-1226-3p	ZNF83	-0.700342	0.0241072	-0.464	-5.51	NA	NA	NA	NA	NA
MIMAT0005577	ENST00000523505	hsa-miR-1226-3p	CCDC71L	-0.800391	0.00541621	-0.43	NA	NA	0.763	NA	NA	NA
MIMAT0005577	ENST00000540010	hsa-miR-1226-3p	TRAF1	-0.750366	0.0124109	-0.35	NA	NA	NA	NA	NA	NA
MIMAT0005577	ENST00000396033	hsa-miR-1226-3p	ITGB1	-0.731607	0.0161765	-0.255	NA	NA	NA	NA	NA	NA
MIMAT0005577	ENST00000357503	hsa-miR-1226-3p	TOR4A	-0.750366	0.0124109	-0.248	-2.91,1.34,-4.71,0.58,-10.39	NA	0.614	NA	NA	NA
MIMAT0005577	ENST00000371199	hsa-miR-1226-3p	XIAP	-0.856668	0.00154747	-0.235	-9.73,-3.21	NA	0.654	NA	NA	NA
MIMAT0005577	ENST00000283027	hsa-miR-1226-3p	NUBP1	-0.706595	0.0223441	-0.221	-9.03	NA	NA	NA	NA	NA
MIMAT0005577	ENST00000261211	hsa-miR-1226-3p	CDK17	-0.781632	0.007571	-0.221	NA	NA	NA	NA	NA	NA
MIMAT0005577	ENST00000399199	hsa-miR-1226-3p	PPP1R18	-0.719101	0.0190882	-0.213	NA	NA	NA	NA	NA	NA
MIMAT0005577	ENST00000219204	hsa-miR-1226-3p	ARL2BP	-0.719101	0.0190882	-0.18	-11.38	NA	0.503	NA	NA	NA
MIMAT0005577	ENST00000216124	hsa-miR-1226-3p	ARSA	-0.794138	0.00607802	-0.168	NA	NA	NA	NA	NA	NA
MIMAT0005577	ENST00000542527	hsa-miR-1226-3p	C16orf52	-0.806644	0.00480744	-0.155	NA	NA	0.822	NA	NA	NA
MIMAT0005577	ENST00000169298	hsa-miR-1226-3p	ST6GAL1	-0.831656	0.00285249	-0.137	-11.22,-11.18,-7.35	NA	NA	NA	NA	NA
MIMAT0005577	ENST00000441788	hsa-miR-1226-3p	FZR1	-0.731607	0.0161765	-0.126	-2.92,-8.54,-10.11,-2.18	NA	0.576	NA	NA	NA
MIMAT0005577	ENST00000263733	hsa-miR-1226-3p	FAM20B	-0.881681	0.000741595	-0.109	-0.99	NA	0.597	NA	NA	NA
MIMAT0005577	ENST00000300289	hsa-miR-1226-3p	PDIA3	-0.837909	0.00247136	-0.086	0.32	NA	0.705	NA	NA	NA
MIMAT0005577	ENST00000367658	hsa-miR-1226-3p	HECA	-0.762873	0.0102722	-0.07	-5.86,-4.57	NA	0.489	NA	NA	NA
MIMAT0005577	ENST00000330689	hsa-miR-1226-3p	WDR5B	-0.81915	0.00373895	-0.063	-8.29,-1.91	NA	0.465	NA	NA	NA
MIMAT0005577	ENST00000366663	hsa-miR-1226-3p	C1orf198	-0.850415	0.00182121	-0.048	-4.33,-5.91	NA	NA	NA	NA	NA
MIMAT0005577	ENST00000356798	hsa-miR-1226-3p	ITGAL	-0.700342	0.0241072	-0.045	0.53	NA	NA	NA	NA	NA
MIMAT0005577	ENST00000013222	hsa-miR-1226-3p	INMT	-0.894187	0.000481836	-0.043	-3.46	NA	0.462	NA	NA	NA
MIMAT0005577	ENST00000013222	hsa-miR-1226-3p	INMT	-0.894187	0.000481836	-0.043	NA	NA	0.462	NA	NA	NA
MIMAT0005577	ENST00000227507	hsa-miR-1226-3p	CCND1	-0.725354	0.0175906	-0.148	-2.38,-9.11	NA	0.629	NA	NA	NA
MIMAT0005577	ENST00000329565	hsa-miR-1226-3p	SNN	-0.81915	0.00373895	-0.03	-4.63,-0.8,0.83,-7.26	NA	0.514	NA	NA	NA
MIMAT0005577	ENST00000263212	hsa-miR-1226-3p	PPM1F	-0.81915	0.00373895	NA	2,2.18,-1.12,-6.74,-7.7	NA	0.557	NA	NA	NA
MIMAT0005577	ENST00000301463	hsa-miR-1226-3p	SPRYD3	-0.75662	0.0113061	NA	0.81	NA	0.516	NA	NA	NA
MIMAT0005577	ENST00000305963	hsa-miR-1226-3p	MMGT1	-0.956717	1.45713e-05	NA	-4.92	NA	0.45	NA	NA	NA
MIMAT0005577	ENST00000355624	hsa-miR-1226-3p	RAB11FIP2	-0.719101	0.0190882	NA	-3.44,-0.73	NA	0.5	NA	NA	NA
MIMAT0005577	ENST00000367942	hsa-miR-1226-3p	ATF6	-0.744113	0.0135892	NA	8.73	NA	0.565	NA	NA	NA
MIMAT0005577	ENST00000368485	hsa-miR-1226-3p	IL6R	-0.769126	0.00930684	NA	-7.47	NA	0.455	NA	NA	NA
MIMAT0005577	ENST00000448838	hsa-miR-1226-3p	PDHX	-0.787885	0.00679543	NA	-3.36,-5.45	NA	0.517	NA	NA	NA
MIMAT0005577	ENST00000185150	hsa-miR-1226-3p	ERLEC1	-0.712848	0.0206719	NA	-1.13	NA	NA	NA	NA	NA
MIMAT0005577	ENST00000216962	hsa-miR-1226-3p	PYGB	-0.75662	0.0113061	NA	1.03	NA	NA	NA	NA	NA
MIMAT0005577	ENST00000220531	hsa-miR-1226-3p	BLOC1S6	-0.825403	0.00327421	NA	NA	NA	0.487	NA	NA	NA
MIMAT0005577	ENST00000238831	hsa-miR-1226-3p	YIPF4	-0.712848	0.0206719	NA	NA	NA	0.888	NA	NA	NA
MIMAT0005577	ENST00000240285	hsa-miR-1226-3p	RDH10	-0.719101	0.0190882	NA	NA	NA	0.487	NA	NA	NA
MIMAT0005577	ENST00000242249	hsa-miR-1226-3p	RAMP3	-0.731607	0.0161765	NA	4.37	NA	NA	NA	NA	NA
MIMAT0005577	ENST00000263921	hsa-miR-1226-3p	CHIC2	-0.731607	0.0161765	NA	1.88	NA	NA	NA	NA	NA
MIMAT0005577	ENST00000265245	hsa-miR-1226-3p	LSG1	-0.706595	0.0223441	NA	-5.12,1.43	NA	NA	NA	NA	NA
MIMAT0005577	ENST00000275521	hsa-miR-1226-3p	IGFBP3	-0.812897	0.0042492	NA	NA	NA	0.559	NA	NA	NA
MIMAT0005577	ENST00000290246	hsa-miR-1226-3p	ELMO2	-0.787885	0.00679543	NA	-5.24,-3.02	NA	NA	NA	NA	NA
MIMAT0005577	ENST00000299957	hsa-miR-1226-3p	CASC4	-0.731607	0.0161765	NA	-3.67	NA	NA	NA	NA	NA
MIMAT0005577	ENST00000303296	hsa-miR-1226-3p	HIPK3	-0.744113	0.0135892	NA	NA	NA	0.562	NA	NA	NA
MIMAT0005577	ENST00000319928	hsa-miR-1226-3p	MOB3C	-0.700342	0.0241072	NA	-3	NA	NA	NA	NA	NA
MIMAT0005577	ENST00000320631	hsa-miR-1226-3p	EHD1	-0.81915	0.00373895	NA	NA	NA	0.564	NA	NA	NA
MIMAT0005577	ENST00000338700	hsa-miR-1226-3p	TRIM2	-0.731607	0.0161765	NA	NA	NA	0.475	NA	NA	NA
MIMAT0005577	ENST00000342280	hsa-miR-1226-3p	GJA4	-0.800391	0.00541621	NA	1.26,-5.34	NA	NA	NA	NA	NA
MIMAT0005577	ENST00000352151	hsa-miR-1226-3p	FMNL3	-0.744113	0.0135892	NA	-2.73,-1.66,-1.02,-0.7	NA	NA	NA	NA	NA
MIMAT0005577	ENST00000356896	hsa-miR-1226-3p	IFFO1	-0.700342	0.0241072	NA	-6.53	NA	NA	NA	NA	NA
MIMAT0005577	ENST00000357052	hsa-miR-1226-3p	RAB4B	-0.725354	0.0175906	NA	3.79	NA	NA	NA	NA	NA
MIMAT0005577	ENST00000359246	hsa-miR-1226-3p	PHF2	-0.800391	0.00541621	NA	-12.93,-16.39	NA	NA	NA	NA	NA
MIMAT0005577	ENST00000367559	hsa-miR-1226-3p	RNASEL	-0.781632	0.007571	NA	-4.7,-5.35,0.7	NA	NA	NA	NA	NA
MIMAT0005577	ENST00000367600	hsa-miR-1226-3p	QSOX1	-0.700342	0.0241072	NA	-8.13	NA	NA	NA	NA	NA
MIMAT0005577	ENST00000377735	hsa-miR-1226-3p	DMWD	-0.794138	0.00607802	NA	NA	NA	0.479	NA	NA	NA
MIMAT0005577	ENST00000394807	hsa-miR-1226-3p	ZBTB3	-0.75662	0.0113061	NA	-7.08	NA	NA	NA	NA	NA
MIMAT0005577	ENST00000402744	hsa-miR-1226-3p	CPE	-0.700342	0.0241072	NA	NA	NA	0.465	NA	NA	NA
MIMAT0005577	ENST00000448838	hsa-miR-1226-3p	PDHX	-0.787885	0.00679543	NA	NA	NA	0.517	NA	NA	NA
MIMAT0005577	ENST00000532090	hsa-miR-1226-3p	AP5B1	-0.725354	0.0175906	NA	-0.71	NA	NA	NA	NA	NA
MIMAT0005577	ENST00000541505	hsa-miR-1226-3p	SLC15A3	-0.744113	0.0135892	NA	NA	NA	0.505	NA	NA	NA
MIMAT0005577	ENST00000558468	hsa-miR-1226-3p	RP11-468E2.4	-0.706595	0.0223441	NA	NA	NA	0.517	NA	NA	NA
MIMAT0005577	ENST00000566445	hsa-miR-1226-3p	ADAT1	-0.844162	0.0021284	NA	NA	NA	0.557	NA	NA	NA
MIMAT0005577	ENST00000581208	hsa-miR-1226-3p	VEZF1	-0.744113	0.0135892	NA	0.11	NA	NA	NA	NA	NA
MIMAT0005577	ENST00000269886	hsa-miR-1226-3p	SH3GL1	-0.794138	0.00607802	-0.254	-5.73,-3.53,-4.07	NA	0.535	NA	NA	NA
MIMAT0005576	ENST00000211936	hsa-miR-1226-5p	ZNF184	-0.831656	0.00285249	NA	NA	NA	0.524	NA	NA	NA
MIMAT0005576	ENST00000263856	hsa-miR-1226-5p	CHMP3	-0.744113	0.0135892	NA	NA	NA	0.552	NA	NA	NA
MIMAT0005576	ENST00000267811	hsa-miR-1226-5p	TCF12	-0.775379	0.00840728	NA	NA	NA	0.654	NA	NA	NA
MIMAT0005576	ENST00000343574	hsa-miR-1226-5p	IKZF1	-0.731607	0.0161765	NA	NA	NA	0.85	NA	NA	NA
MIMAT0005576	ENST00000449319	hsa-miR-1226-5p	FAM89B	-0.700342	0.0241072	NA	NA	NA	0.651	NA	NA	NA
MIMAT0005576	ENST00000529654	hsa-miR-1226-5p	ADCK5	-0.781632	0.007571	NA	NA	NA	0.515	NA	NA	NA
MIMAT0005592	ENST00000371222	hsa-miR-1237-3p	JUN	-0.819346	0.00372367	NA	1.9,-12.1	NA	0.479	NA	NA	NA
MIMAT0005592	ENST00000392237	hsa-miR-1237-3p	ICA1L	-0.812519	0.00428159	NA	-4.02,-3.11	NA	0.567	NA	NA	NA
MIMAT0005592	ENST00000409150	hsa-miR-1237-3p	TMEM194B	-0.771551	0.00895021	NA	NA	NA	0.456	NA	NA	NA
MIMAT0005592	ENST00000435423	hsa-miR-1237-3p	AKAP9	-0.846658	0.00200163	NA	NA	NA	0.515	NA	NA	NA
MIMAT0004602	ENST00000356010	hsa-miR-125a-3p	MAPK8IP3	-0.705575	0.0226256	-0.377	-11.91,-15.55	NA	NA	NA	NA	NA
MIMAT0004602	ENST00000347662	hsa-miR-125a-3p	TRAF3	-0.705575	0.0226256	-0.165	-7.92	NA	NA	NA	NA	NA
MIMAT0004602	ENST00000452825	hsa-miR-125a-3p	KDM5C	-0.816012	0.00398914	-0.117	NA	NA	NA	NA	NA	NA
MIMAT0004602	ENST00000367080	hsa-miR-125a-3p	PFKFB2	-0.840554	0.00232178	-0.02	-16.64,-9.25	NA	NA	NA	NA	NA
MIMAT0004602	ENST00000320081	hsa-miR-125a-3p	CLIP4	-0.742387	0.0139278	NA	-9.02,-6.99,-12.22	NA	NA	NA	NA	NA
MIMAT0005796	ENST00000399396	hsa-miR-1271-5p	N4BP2L2	-0.753803	0.0117948	-0.189	-10.37	NA	NA	NA	NA	NA
MIMAT0005796	ENST00000430430	hsa-miR-1271-5p	ZBTB10	-0.70517	0.0227377	NA	NA	NA	0.503	NA	NA	NA
MIMAT0004604	ENST00000305138	hsa-miR-127-5p	RAD17	-0.797863	0.00567718	-0.204	NA	NA	NA	NA	NA	NA
MIMAT0004604	ENST00000367080	hsa-miR-127-5p	PFKFB2	-0.768037	0.00947014	-0.01	-4.6,-8.25,-1.37	NA	0.467	NA	NA	NA
MIMAT0004604	ENST00000317746	hsa-miR-127-5p	UGT2B17	-0.762895	0.0102686	NA	-9.34	16.4609,15.4798	NA	NA	NA	NA
MIMAT0004604	ENST00000294064	hsa-miR-127-5p	NEU3	-0.797863	0.00567718	NA	-9.6	NA	NA	NA	NA	NA
MIMAT0004604	ENST00000338121	hsa-miR-127-5p	GZF1	-0.797863	0.00567718	NA	NA	NA	0.475	NA	NA	NA
MIMAT0004604	ENST00000356388	hsa-miR-127-5p	SPRED2	-0.723297	0.018074	NA	NA	NA	0.465	NA	NA	NA
MIMAT0000242	ENST00000358595	hsa-miR-129-5p	ARNT	-0.924016	0.000132953	-0.037	-4.34,5.47,-0.63,-3.36	NA	0.814	NA	NA	NA
MIMAT0000242	ENST00000428443	hsa-miR-129-5p	SESTD1	-0.8997	0.000391674	-0.266	NA	NA	0.979	NA	NA	NA
MIMAT0000242	ENST00000358595	hsa-miR-129-5p	ARNT	-0.924016	0.000132953	-0.037	NA	NA	0.814	NA	NA	NA
MIMAT0000242	ENST00000319397	hsa-miR-129-5p	ETS1	-0.735566	0.0153235	-0.252	-4.32,-3.68,-10.36,-4.19	NA	NA	NA	NA	NA
MIMAT0000242	ENST00000421351	hsa-miR-129-5p	PERP	-0.814593	0.00410613	-0.248	-2.97,0.21,-4.2,-4.11	NA	0.835	NA	NA	NA
MIMAT0000242	ENST00000371384	hsa-miR-129-5p	FAM210B	-0.83891	0.00241399	-0.242	-4.01,-3.82,-10.92,-8.69	NA	0.967	NA	NA	NA
MIMAT0000242	ENST00000264122	hsa-miR-129-5p	CBLB	-0.729487	0.0166469	-0.23	-6.09,-5.84	NA	NA	NA	NA	NA
MIMAT0000242	ENST00000409220	hsa-miR-129-5p	ARHGAP25	-0.778119	0.00803314	-0.227	NA	NA	NA	NA	NA	NA
MIMAT0000242	ENST00000348849	hsa-miR-129-5p	RBMS1	-0.83891	0.00241399	-0.21	-2.54,-4.34,-1.72,-4.93	NA	0.986	NA	NA	NA
MIMAT0000242	ENST00000269195	hsa-miR-129-5p	GALNT1	-0.747724	0.0128997	-0.189	-5.2,-7.52,-5.74	NA	0.95	NA	NA	NA
MIMAT0000242	ENST00000307750	hsa-miR-129-5p	ZBTB5	-0.723408	0.0180477	-0.186	-8.15,0.97,-1.31	NA	0.814	NA	NA	NA
MIMAT0000242	ENST00000260818	hsa-miR-129-5p	DNAJC13	-0.863226	0.00129381	-0.185	0.72,-2.52,-5.39	NA	0.958	NA	NA	NA
MIMAT0000242	ENST00000392185	hsa-miR-129-5p	SNX9	-0.735566	0.0153235	-0.183	-9.35,0.9,-3.96,-10.56	NA	0.911	NA	NA	NA
MIMAT0000242	ENST00000374580	hsa-miR-129-5p	BMPR2	-0.851068	0.00179113	-0.183	-6.88,-5.6,-1.12,-0.15,-3.44,-11.26,-6.35,-11.02,-6.35	NA	NA	NA	NA	NA
MIMAT0000242	ENST00000398104	hsa-miR-129-5p	MGLL	-0.863226	0.00129381	-0.178	-9.09,-5.6	NA	NA	NA	NA	NA
MIMAT0000242	ENST00000307145	hsa-miR-129-5p	KLF13	-0.826752	0.00317971	-0.163	-0.4,-0.97,0.053,-4.54,-2.65,-5.26	NA	0.954	NA	NA	NA
MIMAT0000242	ENST00000539609	hsa-miR-129-5p	ZEB2	-0.851068	0.00179113	-0.154	NA	NA	NA	NA	NA	NA
MIMAT0000242	ENST00000310974	hsa-miR-129-5p	DPY19L1	-0.753803	0.0117948	-0.147	0.92,-6.07,-2.85,-1.97	NA	0.82	NA	NA	NA
MIMAT0000242	ENST00000264276	hsa-miR-129-5p	ALS2	-0.893621	0.000491873	-0.147	-3.1,-5.13,-8.64,-3.05,-14.63	NA	NA	NA	NA	NA
MIMAT0000242	ENST00000237696	hsa-miR-129-5p	RARRES1	-0.778119	0.00803314	-0.145	-5.53,-9.6,-12.73	15.9159,16.2364	0.635	NA	NA	NA
MIMAT0000242	ENST00000354452	hsa-miR-129-5p	TCF4	-0.711249	0.0210909	-0.139	-2.54,-3.26,-3.5,-7.19,-9.65,-8.69,-1.9,-2.8,-6.46,-2.55,-6.5,-5.48,-1.91,0.22,-4.94,-5.82,-1.18,-5.53,-8.49	16.346	1	NA	NA	NA
MIMAT0000242	ENST00000356073	hsa-miR-129-5p	TCF4	-0.808514	0.00463528	-0.139	-2.54,-3.26,-3.5,-7.19,-9.65,-8.69,-1.9,-2.8,-6.46,-2.55,-6.5,-5.48,-1.91,0.22,-4.94,-5.82,-1.18,-5.53,-8.49	NA	NA	NA	NA	NA
MIMAT0000242	ENST00000248594	hsa-miR-129-5p	PTPN12	-0.814593	0.00410613	-0.138	-1.75	NA	0.872	NA	NA	NA
MIMAT0000242	ENST00000435495	hsa-miR-129-5p	PTPN12	-0.784198	0.00724549	-0.138	NA	NA	NA	NA	NA	NA
MIMAT0000242	ENST00000261854	hsa-miR-129-5p	SPPL2A	-0.77204	0.00887954	-0.137	-0.27	16.8033	0.623	NA	NA	NA
MIMAT0000242	ENST00000367590	hsa-miR-129-5p	XPR1	-0.747724	0.0128997	-0.137	NA	NA	0.978	NA	NA	NA
MIMAT0000242	ENST00000395183	hsa-miR-129-5p	ARHGAP24	-0.820672	0.00362171	-0.137	-3.53,-9.35,-8.01,1.85,-3.24	NA	NA	NA	NA	NA
MIMAT0000242	ENST00000397688	hsa-miR-129-5p	CMKLR1	-0.875384	0.000905326	-0.136	-14.38,-0.75	NA	0.606	NA	NA	NA
MIMAT0000242	ENST00000262768	hsa-miR-129-5p	TIMP2	-0.753803	0.0117948	-0.135	-3.8,-11.93,-6.43	NA	0.623	NA	NA	NA
MIMAT0000242	ENST00000479870	hsa-miR-129-5p	FAM115A	-0.790277	0.00651422	-0.133	-6.55,-11.09,-10.79,-6.23	NA	0.904	NA	NA	NA
MIMAT0000242	ENST00000354956	hsa-miR-129-5p	ATG7	-0.717329	0.0195283	-0.132	NA	NA	NA	NA	NA	NA
MIMAT0000242	ENST00000595125	hsa-miR-129-5p	ATF5	-0.851068	0.00179113	-0.131	-3.69,1.21	NA	NA	NA	NA	NA
MIMAT0000242	ENST00000379958	hsa-miR-129-5p	SAMD9	-0.820672	0.00362171	-0.13	-4.55,8.77,-2.44,0.88,2.47,-5.36,-8.34,-1.71,-5.14	NA	0.93	NA	NA	NA
MIMAT0000242	ENST00000379958	hsa-miR-129-5p	SAMD9	-0.820672	0.00362171	-0.13	NA	NA	0.93	NA	NA	NA
MIMAT0000242	ENST00000374183	hsa-miR-129-5p	BSPRY	-0.747724	0.0128997	-0.129	-6.43,-1.63	15.7598	0.586	NA	NA	NA
MIMAT0000242	ENST00000419617	hsa-miR-129-5p	STK3	-0.972649	2.36893e-06	-0.129	-1.26,-0.81,-8.09	NA	NA	NA	NA	NA
MIMAT0000242	ENST00000372624	hsa-miR-129-5p	TCEAL1	-0.717329	0.0195283	-0.127	-3.74,-0.44,-2.23	NA	0.727	NA	NA	NA
MIMAT0000242	ENST00000368141	hsa-miR-129-5p	MNDA	-0.741645	0.0140752	-0.126	-0.87	16.8033	NA	NA	NA	NA
MIMAT0000242	ENST00000396832	hsa-miR-129-5p	CSNK1E	-0.717329	0.0195283	-0.126	-2.88,-1.84,-4.98	NA	NA	NA	NA	NA
MIMAT0000242	ENST00000289119	hsa-miR-129-5p	ABHD3	-0.711249	0.0210909	-0.125	-15.29	NA	NA	NA	NA	NA
MIMAT0000242	ENST00000308580	hsa-miR-129-5p	TMOD3	-0.808514	0.00463528	-0.123	-2.27,-6.7,-3.65,-10.23	NA	0.826	NA	NA	NA
MIMAT0000242	ENST00000344691	hsa-miR-129-5p	RUNX1	-0.814593	0.00410613	-0.113	-9.33,-2.19,-11.66,-2.37,-3.87	NA	NA	NA	NA	NA
MIMAT0000242	ENST00000368985	hsa-miR-129-5p	CTSS	-0.741645	0.0140752	-0.113	-4.28,-7.69,-4.55,1.68,-1.76,-6.61	NA	NA	NA	NA	NA
MIMAT0000242	ENST00000216373	hsa-miR-129-5p	SOS2	-0.723408	0.0180477	-0.111	-1.56,-5.2,1.32,3.36,-6.15	NA	0.938	NA	NA	NA
MIMAT0000242	ENST00000487273	hsa-miR-129-5p	ADAM9	-0.936175	6.71887e-05	-0.111	0.61,-6.58	NA	NA	NA	NA	NA
MIMAT0000242	ENST00000519295	hsa-miR-129-5p	AP3B1	-0.717329	0.0195283	-0.111	-5.8,-6.97	NA	NA	NA	NA	NA
MIMAT0000242	ENST00000341272	hsa-miR-129-5p	GSN	-0.747724	0.0128997	-0.108	-5.69,-6.91	NA	NA	NA	NA	NA
MIMAT0000242	ENST00000341272	hsa-miR-129-5p	GSN	-0.747724	0.0128997	-0.108	NA	NA	NA	NA	NA	NA
MIMAT0000242	ENST00000371065	hsa-miR-129-5p	LEPROT	-0.790277	0.00651422	-0.107	NA	NA	0.728	NA	NA	NA
MIMAT0000242	ENST00000218032	hsa-miR-129-5p	TLR8	-0.863226	0.00129381	-0.101	-7.8,-3.4	NA	0.701	NA	NA	NA
MIMAT0000242	ENST00000410092	hsa-miR-129-5p	SPIRE1	-0.814593	0.00410613	-0.101	-3.14,3.36,-3.86,-3.04	NA	NA	NA	NA	NA
MIMAT0000242	ENST00000309955	hsa-miR-129-5p	CFLAR	-0.717329	0.0195283	-0.099	-4.64,-1.79	NA	NA	NA	NA	NA
MIMAT0000242	ENST00000396373	hsa-miR-129-5p	ETV6	-0.8997	0.000391674	-0.099	-10.03,-6.19,-5.33,-4.48,-6.13,-1.97	NA	NA	NA	NA	NA
MIMAT0000242	ENST00000423241	hsa-miR-129-5p	CFLAR	-0.887542	0.000609666	-0.099	NA	NA	NA	NA	NA	NA
MIMAT0000242	ENST00000273963	hsa-miR-129-5p	KLHL8	-0.802435	0.00521146	-0.098	8.03,0.74,-5.07,-11.85,-3.48,-2.28,-3.34,-0.44	NA	0.956	NA	NA	NA
MIMAT0000242	ENST00000295971	hsa-miR-129-5p	RBM47	-0.814593	0.00410613	-0.098	-8.87,-5.41,-3.8	NA	NA	NA	NA	NA
MIMAT0000242	ENST00000353364	hsa-miR-129-5p	USP15	-0.747724	0.0128997	-0.094	-8.41,2.4,-7.21,-6.11	NA	0.898	NA	NA	NA
MIMAT0000242	ENST00000432648	hsa-miR-129-5p	AKIRIN1	-0.741645	0.0140752	-0.09	-7.38,-2.44,1.14	NA	0.874	NA	NA	NA
MIMAT0000242	ENST00000312046	hsa-miR-129-5p	OXR1	-0.759882	0.010758	-0.088	-8.77,-7.39,-3.13,-0.97	NA	0.791	NA	NA	NA
MIMAT0000242	ENST00000343537	hsa-miR-129-5p	TP53BP2	-0.735566	0.0153235	-0.086	-1.57	NA	NA	NA	NA	NA
MIMAT0000242	ENST00000281928	hsa-miR-129-5p	MED13L	-0.717329	0.0195283	-0.081	-1.43,-8.75,-5.07,-1.39,-9.85,-3.54,-0.53,-4.45,-8.82	NA	0.953	NA	NA	NA
MIMAT0000242	ENST00000336273	hsa-miR-129-5p	MTDH	-0.747724	0.0128997	-0.079	NA	NA	0.906	NA	NA	NA
MIMAT0000242	ENST00000237596	hsa-miR-129-5p	PKD2	-0.802435	0.00521146	-0.078	-3.41,-2.2,4.46,-4.84,-9.31	NA	0.727	NA	NA	NA
MIMAT0000242	ENST00000296140	hsa-miR-129-5p	CCR1	-0.83891	0.00241399	-0.078	-5.4,2.22	NA	0.625	NA	NA	NA
MIMAT0000242	ENST00000323274	hsa-miR-129-5p	TYMS	-0.711249	0.0210909	-0.076	5.18,2.39	16.0016	0.728	NA	NA	NA
MIMAT0000242	ENST00000319211	hsa-miR-129-5p	F2R	-0.875384	0.000905326	-0.076	-0.85	NA	0.7	NA	NA	NA
MIMAT0000242	ENST00000380013	hsa-miR-129-5p	TET2	-0.832831	0.00277789	-0.076	NA	NA	NA	NA	NA	NA
MIMAT0000242	ENST00000383791	hsa-miR-129-5p	SH3BP5	-0.729487	0.0166469	-0.075	-9.85	NA	NA	NA	NA	NA
MIMAT0000242	ENST00000310454	hsa-miR-129-5p	GPD2	-0.826752	0.00317971	-0.073	-4.91,-4.34,-8.24,-2.47,-4.18	NA	0.883	NA	NA	NA
MIMAT0000242	ENST00000343762	hsa-miR-129-5p	CDYL	-0.711249	0.0210909	-0.073	NA	NA	0.594	NA	NA	NA
MIMAT0000242	ENST00000397588	hsa-miR-129-5p	CDYL	-0.83891	0.00241399	-0.073	-5.53,-4.44	NA	NA	NA	NA	NA
MIMAT0000242	ENST00000278426	hsa-miR-129-5p	SLC43A1	-0.917937	0.00017953	-0.07	-8.35,0.15	NA	0.764	NA	NA	NA
MIMAT0000242	ENST00000352732	hsa-miR-129-5p	ABHD2	-0.808514	0.00463528	-0.069	1.19,-4.68,-2.3,-2.92,-2.62,-5.65,-5.75,-3.88,-0.95,0.75	NA	NA	NA	NA	NA
MIMAT0000242	ENST00000368468	hsa-miR-129-5p	MAN1A1	-0.911858	0.000237144	-0.068	-4.96	NA	0.973	NA	NA	NA
MIMAT0000242	ENST00000371666	hsa-miR-129-5p	IL13RA1	-0.790277	0.00651422	-0.068	-14.68,-4.84,-8.85	NA	0.846	NA	NA	NA
MIMAT0000242	ENST00000218652	hsa-miR-129-5p	NDFIP2	-0.765961	0.00978704	-0.06	-1.05,-3.35	NA	0.749	NA	NA	NA
MIMAT0000242	ENST00000218652	hsa-miR-129-5p	NDFIP2	-0.765961	0.00978704	-0.06	NA	NA	0.749	NA	NA	NA
MIMAT0000242	ENST00000355356	hsa-miR-129-5p	MIER1	-0.717329	0.0195283	-0.06	NA	NA	NA	NA	NA	NA
MIMAT0000242	ENST00000367066	hsa-miR-129-5p	TAGAP	-0.765961	0.00978704	-0.056	-3.15,-13.53	NA	0.473	NA	NA	NA
MIMAT0000242	ENST00000326965	hsa-miR-129-5p	TAGAP	-0.802435	0.00521146	-0.056	-3.15,-13.53	NA	NA	NA	NA	NA
MIMAT0000242	ENST00000592554	hsa-miR-129-5p	FAM20A	-0.8997	0.000391674	-0.056	2.18	NA	NA	NA	NA	NA
MIMAT0000242	ENST00000318217	hsa-miR-129-5p	MYO1D	-0.911858	0.000237144	-0.054	-4.03,-8.49,-6.58,-4.09	NA	0.562	NA	NA	NA
MIMAT0000242	ENST00000322038	hsa-miR-129-5p	TSHZ1	-0.717329	0.0195283	-0.051	-3.37,-6.43,-7.47,-7.86	NA	0.907	NA	NA	NA
MIMAT0000242	ENST00000308660	hsa-miR-129-5p	MARCH3	-0.747724	0.0128997	-0.05	2.3,-3.3	NA	0.797	NA	NA	NA
MIMAT0000242	ENST00000324198	hsa-miR-129-5p	ADRBK2	-0.802435	0.00521146	-0.05	-3.61,-9.75,-2.19,-2.17,-3.32,-9.73,-4.24	NA	NA	NA	NA	NA
MIMAT0000242	ENST00000381340	hsa-miR-129-5p	ITPR2	-0.887542	0.000609666	-0.05	-1.86,-8.72,-8.2,0.33	NA	NA	NA	NA	NA
MIMAT0000242	ENST00000453258	hsa-miR-129-5p	ENTPD1	-0.77204	0.00887954	-0.05	-2.43,-2.82,1.32,-8.43,-0.86,-6.4,-4.21,-3.61,-5.05,-2.6,-9,-6.35,-6.91,-6.9	NA	NA	NA	NA	NA
MIMAT0000242	ENST00000457928	hsa-miR-129-5p	TBL1XR1	-0.77204	0.00887954	-0.05	1.23,-0.73,5.52,-5.49,-5.02,-1.27,0.8	NA	NA	NA	NA	NA
MIMAT0000242	ENST00000280527	hsa-miR-129-5p	CRIM1	-0.83891	0.00241399	-0.049	-3.84,-0.61,-0.016,-0.056,-0.57,2.7,-9.38	NA	0.969	NA	NA	NA
MIMAT0000242	ENST00000427704	hsa-miR-129-5p	PHACTR2	-0.778119	0.00803314	-0.049	-6.19,-2.61,-7.33,-3.16,-5.09,0.3,-3,-4.77,-6.82,-2.3,2.52,-0.72,-0.27	NA	0.883	NA	NA	NA
MIMAT0000242	ENST00000442267	hsa-miR-129-5p	TBC1D9	-0.77204	0.00887954	-0.049	-0.044,2.02,-6.69	NA	0.679	NA	NA	NA
MIMAT0000242	ENST00000538183	hsa-miR-129-5p	SOD2	-0.924016	0.000132953	-0.049	-3.04,-2.99	NA	NA	NA	NA	NA
MIMAT0000242	ENST00000537916	hsa-miR-129-5p	FZD3	-0.729487	0.0166469	-0.049	NA	NA	NA	NA	NA	NA
MIMAT0000242	ENST00000424459	hsa-miR-129-5p	GPBP1	-0.765961	0.00978704	-0.048	-4.86	NA	NA	NA	NA	NA
MIMAT0000242	ENST00000395146	hsa-miR-129-5p	AFF1	-0.875384	0.000905326	-0.046	NA	NA	0.846	NA	NA	NA
MIMAT0000242	ENST00000290200	hsa-miR-129-5p	IL10RB	-0.844989	0.0020858	-0.044	-0.92,-5.41,-1.72	NA	0.698	NA	NA	NA
MIMAT0000242	ENST00000287590	hsa-miR-129-5p	B3GNT7	-0.711249	0.0210909	-0.041	NA	NA	0.504	NA	NA	NA
MIMAT0000242	ENST00000233055	hsa-miR-129-5p	WDFY1	-0.717329	0.0195283	-0.04	-3.06,-0.66,-2.57,-0.31,-2.69	NA	0.718	NA	NA	NA
MIMAT0000242	ENST00000249064	hsa-miR-129-5p	CCDC117	-0.765961	0.00978704	-0.04	2.5,-3.35,-2.05	NA	0.709	NA	NA	NA
MIMAT0000242	ENST00000312493	hsa-miR-129-5p	PEAK1	-0.77204	0.00887954	-0.04	-1.97,-4.61,-4.56,-5.13,-0.54,-5.89,-1.17	NA	0.648	NA	NA	NA
MIMAT0000242	ENST00000320805	hsa-miR-129-5p	NFATC2IP	-0.735566	0.0153235	-0.04	-5.73,3.41,-4.59,-1.14,-0.87,-8.71	NA	0.794	NA	NA	NA
MIMAT0000242	ENST00000331426	hsa-miR-129-5p	RBM43	-0.741645	0.0140752	-0.04	0.99,-6.16	NA	0.74	NA	NA	NA
MIMAT0000242	ENST00000361475	hsa-miR-129-5p	TGM2	-0.778119	0.00803314	-0.04	-0.89,0.63	NA	0.582	NA	NA	NA
MIMAT0000242	ENST00000379982	hsa-miR-129-5p	RHOBTB3	-0.796356	0.005837	-0.04	-3.61,-5.81,-6.41,-4.77,-2.63,-4.39,-0.95	NA	0.637	NA	NA	NA
MIMAT0000242	ENST00000380916	hsa-miR-129-5p	ZDHHC21	-0.735566	0.0153235	-0.04	-8.8	NA	0.808	NA	NA	NA
MIMAT0000242	ENST00000307921	hsa-miR-129-5p	ADAT1	-0.784198	0.00724549	-0.04	5.14,-6.53,-2.55,-7.9	NA	NA	NA	NA	NA
MIMAT0000242	ENST00000361309	hsa-miR-129-5p	CD47	-0.735566	0.0153235	-0.04	-0.24,-6.81,0.79,-4.88,-6,-6.02	NA	NA	NA	NA	NA
MIMAT0000242	ENST00000371141	hsa-miR-129-5p	STX16	-0.802435	0.00521146	-0.04	-4.28,-5.52,-5.24,-4.49,4.98,6.46	NA	NA	NA	NA	NA
MIMAT0000242	ENST00000298912	hsa-miR-129-5p	CLMN	-0.893621	0.000491873	-0.04	NA	NA	NA	NA	NA	NA
MIMAT0000242	ENST00000371141	hsa-miR-129-5p	STX16	-0.802435	0.00521146	-0.04	NA	NA	NA	NA	NA	NA
MIMAT0000242	ENST00000280097	hsa-miR-129-5p	HNMT	-0.717329	0.0195283	-0.039	-4.28,4.39	NA	0.82	NA	NA	NA
MIMAT0000242	ENST00000371072	hsa-miR-129-5p	RAVER2	-0.814593	0.00410613	-0.039	3.28,-10.29	NA	0.576	NA	NA	NA
MIMAT0000242	ENST00000295006	hsa-miR-129-5p	CAPN2	-0.844989	0.0020858	-0.036	-5.42	NA	0.611	NA	NA	NA
MIMAT0000242	ENST00000261844	hsa-miR-129-5p	FAM214A	-0.814593	0.00410613	-0.036	-5.34,-0.16	NA	NA	NA	NA	NA
MIMAT0000242	ENST00000309366	hsa-miR-129-5p	FKBP2	-0.784198	0.00724549	-0.032	-12.31,-12.43,-11.87,-5.29	NA	NA	NA	NA	NA
MIMAT0000242	ENST00000425929	hsa-miR-129-5p	C4orf33	-0.826752	0.00317971	-0.032	-0.026,-2.32	NA	NA	NA	NA	NA
MIMAT0000242	ENST00000075120	hsa-miR-129-5p	SLC2A3	-0.717329	0.0195283	-0.03	-3.31,-7.14	NA	0.624	NA	NA	NA
MIMAT0000242	ENST00000226004	hsa-miR-129-5p	DUSP3	-0.8997	0.000391674	-0.03	-4.8,-1.43	NA	0.542	NA	NA	NA
MIMAT0000242	ENST00000331872	hsa-miR-129-5p	GLUL	-0.887542	0.000609666	-0.03	1.38	NA	0.752	NA	NA	NA
MIMAT0000242	ENST00000372491	hsa-miR-129-5p	IER5L	-0.717329	0.0195283	-0.03	-6.93,-3.72,-2.2,-5.61	NA	0.922	NA	NA	NA
MIMAT0000242	ENST00000374023	hsa-miR-129-5p	C6orf106	-0.826752	0.00317971	-0.03	-4.51,-5.6,0.36	NA	0.833	NA	NA	NA
MIMAT0000242	ENST00000379426	hsa-miR-129-5p	TMEM170B	-0.911858	0.000237144	-0.03	-0.75,-1.44,-2.64,-3.35,-0.26,-1.56,-1.66,-1.36,-5.02,-4.43,-0.62,-2.92	NA	0.836	NA	NA	NA
MIMAT0000242	ENST00000381007	hsa-miR-129-5p	SGTB	-0.8997	0.000391674	-0.03	-2.02,0.46,-3.39,-5.07,-5.01	NA	0.761	NA	NA	NA
MIMAT0000242	ENST00000395003	hsa-miR-129-5p	PHF15	-0.717329	0.0195283	-0.03	-2.42,-4.45,-11.2,1.5,-1.6,-5.48	NA	0.455	NA	NA	NA
MIMAT0000242	ENST00000414645	hsa-miR-129-5p	DPY19L4	-0.735566	0.0153235	-0.03	0.49,-2.3	NA	0.753	NA	NA	NA
MIMAT0000242	ENST00000252744	hsa-miR-129-5p	ZSWIM6	-0.863226	0.00129381	-0.03	NA	NA	0.914	NA	NA	NA
MIMAT0000242	ENST00000261017	hsa-miR-129-5p	ABI2	-0.875384	0.000905326	-0.03	1.03,-2.94,-10.24,-3.01,-2.34,7.41,-2.22,-1.01,-2.06	NA	NA	NA	NA	NA
MIMAT0000242	ENST00000357574	hsa-miR-129-5p	WDR7	-0.790277	0.00651422	-0.03	-8.1,1.35,3.65,-5.16,3.76,-5.66,-1.15	NA	NA	NA	NA	NA
MIMAT0000242	ENST00000360760	hsa-miR-129-5p	SPATS2L	-0.893621	0.000491873	-0.03	-3.81,-6.67,-8.31,0.22	NA	NA	NA	NA	NA
MIMAT0000242	ENST00000370489	hsa-miR-129-5p	ENTPD7	-0.735566	0.0153235	-0.03	NA	NA	0.663	NA	NA	NA
MIMAT0000242	ENST00000379938	hsa-miR-129-5p	RREB1	-0.83891	0.00241399	-0.03	-6.41	NA	NA	NA	NA	NA
MIMAT0000242	ENST00000405742	hsa-miR-129-5p	TCN2	-0.863226	0.00129381	-0.03	-10.75,1.46	NA	NA	NA	NA	NA
MIMAT0000242	ENST00000441222	hsa-miR-129-5p	USP46	-0.826752	0.00317971	-0.03	NA	NA	0.75	NA	NA	NA
MIMAT0000242	ENST00000379938	hsa-miR-129-5p	RREB1	-0.83891	0.00241399	-0.03	NA	NA	NA	NA	NA	NA
MIMAT0000242	ENST00000392456	hsa-miR-129-5p	CCDC50	-0.869305	0.00108699	-0.03	NA	NA	NA	NA	NA	NA
MIMAT0000242	ENST00000398333	hsa-miR-129-5p	C15orf38-AP3S2	-0.881463	0.000746861	-0.03	NA	NA	NA	NA	NA	NA
MIMAT0000242	ENST00000407817	hsa-miR-129-5p	TCN2	-0.778119	0.00803314	-0.03	NA	NA	NA	NA	NA	NA
MIMAT0000242	ENST00000503393	hsa-miR-129-5p	SH3BP2	-0.723408	0.0180477	-0.03	NA	NA	NA	NA	NA	NA
MIMAT0000242	ENST00000309180	hsa-miR-129-5p	GPR171	-0.784198	0.00724549	-0.029	-3.79,-5.74	NA	0.687	NA	NA	NA
MIMAT0000242	ENST00000396081	hsa-miR-129-5p	HERPUD2	-0.753803	0.0117948	-0.028	-4.08,-4.7	NA	0.887	NA	NA	NA
MIMAT0000242	ENST00000264167	hsa-miR-129-5p	AGPS	-0.741645	0.0140752	-0.028	1.39,-8.64,-2.65	NA	NA	NA	NA	NA
MIMAT0000242	ENST00000315436	hsa-miR-129-5p	WSB2	-0.711249	0.0210909	-0.027	-8.64,-1.33	NA	0.494	NA	NA	NA
MIMAT0000242	ENST00000400485	hsa-miR-129-5p	MORC3	-0.790277	0.00651422	-0.021	-0.73	NA	0.53	NA	NA	NA
MIMAT0000242	ENST00000056233	hsa-miR-129-5p	NFE2L3	-0.83891	0.00241399	-0.02	-3.43	NA	0.569	NA	NA	NA
MIMAT0000242	ENST00000182527	hsa-miR-129-5p	TRAM2	-0.796356	0.005837	-0.02	-11.85,0.18,-6.22,-4.95,-0.68,-1.35,-0.52,-4.49,-5.2,-0.62	NA	0.611	NA	NA	NA
MIMAT0000242	ENST00000222219	hsa-miR-129-5p	DNASE2	-0.778119	0.00803314	-0.02	-6.33,-5.38	NA	0.638	NA	NA	NA
MIMAT0000242	ENST00000242719	hsa-miR-129-5p	RNF11	-0.753803	0.0117948	-0.02	-3.2,-5.5,-2.14,-6.47,2.43,-6.91	NA	0.656	NA	NA	NA
MIMAT0000242	ENST00000248996	hsa-miR-129-5p	GNAZ	-0.844989	0.0020858	-0.02	-3.3,-1.89,-7.3	NA	0.577	NA	NA	NA
MIMAT0000242	ENST00000261537	hsa-miR-129-5p	MIB1	-0.723408	0.0180477	-0.02	-6.29,-0.83,2.62,-1.43,-3.05,-8.43,-3.62	NA	0.87	NA	NA	NA
MIMAT0000242	ENST00000261596	hsa-miR-129-5p	LPIN2	-0.875384	0.000905326	-0.02	-7.04	NA	0.72	NA	NA	NA
MIMAT0000242	ENST00000262995	hsa-miR-129-5p	GAB1	-0.924016	0.000132953	-0.02	-2.52	NA	0.758	NA	NA	NA
MIMAT0000242	ENST00000265044	hsa-miR-129-5p	SSR3	-0.735566	0.0153235	-0.02	-4.38,-2.4,-6.07,-6.29	NA	0.523	NA	NA	NA
MIMAT0000242	ENST00000273317	hsa-miR-129-5p	LIMD1	-0.790277	0.00651422	-0.02	-5.61,-7.93,-3.47,-2.52,-1.64,-0.9	NA	0.618	NA	NA	NA
MIMAT0000242	ENST00000294353	hsa-miR-129-5p	ZYG11B	-0.735566	0.0153235	-0.02	-7.54,-1.64,-3.03,-4.57,-3.54	NA	0.662	NA	NA	NA
MIMAT0000242	ENST00000295797	hsa-miR-129-5p	PRKCI	-0.863226	0.00129381	-0.02	-5.38,-17.26,1.12,2.59,-2.32,0.9,-4.09	NA	0.8	NA	NA	NA
MIMAT0000242	ENST00000296161	hsa-miR-129-5p	DTX3L	-0.802435	0.00521146	-0.02	-6.35,3.47	NA	0.609	NA	NA	NA
MIMAT0000242	ENST00000321250	hsa-miR-129-5p	LEPROTL1	-0.759882	0.010758	-0.02	-10.51,-6.87,-2.31	NA	0.736	NA	NA	NA
MIMAT0000242	ENST00000324453	hsa-miR-129-5p	C7orf41	-0.851068	0.00179113	-0.02	-14.52,5.29,2.88,1.11,-0.87,1.17	NA	0.692	NA	NA	NA
MIMAT0000242	ENST00000341776	hsa-miR-129-5p	JARID2	-0.717329	0.0195283	-0.02	3.46,1.98,2.16	NA	0.891	NA	NA	NA
MIMAT0000242	ENST00000354775	hsa-miR-129-5p	ALDH9A1	-0.832831	0.00277789	-0.02	-6.16,-6.27	NA	0.51	NA	NA	NA
MIMAT0000242	ENST00000355653	hsa-miR-129-5p	VAT1	-0.875384	0.000905326	-0.02	-7.79,1.32,1.24	NA	0.607	NA	NA	NA
MIMAT0000242	ENST00000355773	hsa-miR-129-5p	SLC17A5	-0.753803	0.0117948	-0.02	-4.94,-5.9,-3.81	NA	0.509	NA	NA	NA
MIMAT0000242	ENST00000358075	hsa-miR-129-5p	MAGT1	-0.77204	0.00887954	-0.02	-1.1,-0.28,-3.32,-5.21	NA	0.532	NA	NA	NA
MIMAT0000242	ENST00000367139	hsa-miR-129-5p	RAB7L1	-0.863226	0.00129381	-0.02	-5.41,-6.54	NA	0.733	NA	NA	NA
MIMAT0000242	ENST00000367553	hsa-miR-129-5p	NPL	-0.778119	0.00803314	-0.02	-5.57	NA	0.701	NA	NA	NA
MIMAT0000242	ENST00000371930	hsa-miR-129-5p	ANKRD22	-0.729487	0.0166469	-0.02	-1.57,0.42,-3.19,-11.8	NA	0.588	NA	NA	NA
MIMAT0000242	ENST00000373910	hsa-miR-129-5p	UBE2D1	-0.711249	0.0210909	-0.02	-4.93,3.24	NA	0.532	NA	NA	NA
MIMAT0000242	ENST00000373930	hsa-miR-129-5p	MEGF9	-0.802435	0.00521146	-0.02	-8.14,-4.09,-0.61,-1.48,-2.07,-5.9,1.55	NA	0.541	NA	NA	NA
MIMAT0000242	ENST00000377126	hsa-miR-129-5p	KLF9	-0.930095	9.59608e-05	-0.02	-4.1,-1.27,-2.86,0.85	NA	0.862	NA	NA	NA
MIMAT0000242	ENST00000379731	hsa-miR-129-5p	B4GALT1	-0.717329	0.0195283	-0.02	-3.54,-5.91,-4.47	NA	0.59	NA	NA	NA
MIMAT0000242	ENST00000437150	hsa-miR-129-5p	GCA	-0.765961	0.00978704	-0.02	-1.58	NA	0.636	NA	NA	NA
MIMAT0000242	ENST00000524189	hsa-miR-129-5p	KIF13B	-0.972649	2.36893e-06	-0.02	-6.96	NA	0.461	NA	NA	NA
MIMAT0000242	ENST00000262093	hsa-miR-129-5p	FECH	-0.77204	0.00887954	-0.02	-5.26,-3.98,-3.82	NA	NA	NA	NA	NA
MIMAT0000242	ENST00000262994	hsa-miR-129-5p	GAB1	-0.851068	0.00179113	-0.02	-2.52	NA	NA	NA	NA	NA
MIMAT0000242	ENST00000274217	hsa-miR-129-5p	FAM105A	-0.741645	0.0140752	-0.02	-0.47	NA	NA	NA	NA	NA
MIMAT0000242	ENST00000303795	hsa-miR-129-5p	APLF	-0.83891	0.00241399	-0.02	-3.26,-0.83,6.53,1.57,-1.88	NA	NA	NA	NA	NA
MIMAT0000242	ENST00000319363	hsa-miR-129-5p	IL17RA	-0.778119	0.00803314	-0.02	NA	NA	0.655	NA	NA	NA
MIMAT0000242	ENST00000353836	hsa-miR-129-5p	SIGLEC10	-0.735566	0.0153235	-0.02	NA	NA	0.579	NA	NA	NA
MIMAT0000242	ENST00000355356	hsa-miR-129-5p	MIER1	-0.717329	0.0195283	-0.02	-8.4,-5.72	NA	NA	NA	NA	NA
MIMAT0000242	ENST00000356298	hsa-miR-129-5p	SIGLEC10	-0.851068	0.00179113	-0.02	-3.2,-11.05,-7.75,-0.45	NA	NA	NA	NA	NA
MIMAT0000242	ENST00000367385	hsa-miR-129-5p	NEK7	-0.759882	0.010758	-0.02	NA	NA	0.812	NA	NA	NA
MIMAT0000242	ENST00000369318	hsa-miR-129-5p	CASP7	-0.784198	0.00724549	-0.02	0.019,-1.74,-5.95,-7.24	NA	NA	NA	NA	NA
MIMAT0000242	ENST00000397278	hsa-miR-129-5p	APOL1	-0.924016	0.000132953	-0.02	-0.41,-2.08	NA	NA	NA	NA	NA
MIMAT0000242	ENST00000409150	hsa-miR-129-5p	TMEM194B	-0.753803	0.0117948	-0.02	NA	NA	0.805	NA	NA	NA
MIMAT0000242	ENST00000428135	hsa-miR-129-5p	SNX13	-0.820672	0.00362171	-0.02	-5.12,1.27,-9.87	NA	NA	NA	NA	NA
MIMAT0000242	ENST00000537981	hsa-miR-129-5p	RTN3	-0.802435	0.00521146	-0.02	-3.96,-5.51	NA	NA	NA	NA	NA
MIMAT0000242	ENST00000235932	hsa-miR-129-5p	RAB7L1	-0.77204	0.00887954	-0.02	NA	NA	NA	NA	NA	NA
MIMAT0000242	ENST00000267569	hsa-miR-129-5p	JDP2	-0.747724	0.0128997	-0.02	NA	NA	NA	NA	NA	NA
MIMAT0000242	ENST00000330387	hsa-miR-129-5p	CREB3L2	-0.747724	0.0128997	-0.049	-8.78,-1.2,-4.13,-13.54,-4.98,-3.95,-4.12	NA	0.941	NA	NA	NA
MIMAT0000242	ENST00000361972	hsa-miR-129-5p	SFMBT2	-0.741645	0.0140752	-0.016	NA	NA	0.577	NA	NA	NA
MIMAT0000242	ENST00000526451	hsa-miR-129-5p	EIF1AD	-0.735566	0.0153235	-0.016	NA	NA	NA	NA	NA	NA
MIMAT0000242	ENST00000259400	hsa-miR-129-5p	STX17	-0.729487	0.0166469	-0.01	-18.22,-4.72,-3.35,-6.78,-9.12,-6.92,-11.07,-3.07,-2.76	15.8861	0.542	NA	NA	NA
MIMAT0000242	ENST00000225719	hsa-miR-129-5p	CPD	-0.753803	0.0117948	-0.01	-0.21,-0.49,-3.66,-0.81,-3.15,-3.62	NA	0.502	NA	NA	NA
MIMAT0000242	ENST00000228865	hsa-miR-129-5p	CREBL2	-0.765961	0.00978704	-0.01	-7.97,-3.29,-6.85,-6.1	NA	0.706	NA	NA	NA
MIMAT0000242	ENST00000242465	hsa-miR-129-5p	SRGN	-0.790277	0.00651422	-0.01	3.35,-1.52	NA	0.592	NA	NA	NA
MIMAT0000242	ENST00000252032	hsa-miR-129-5p	C20orf194	-0.917937	0.00017953	-0.01	-0.59,2.63,-2.83,-5.68	NA	0.526	NA	NA	NA
MIMAT0000242	ENST00000256495	hsa-miR-129-5p	BHLHE40	-0.729487	0.0166469	-0.01	-2.4,2.36	NA	0.59	NA	NA	NA
MIMAT0000242	ENST00000258534	hsa-miR-129-5p	DRAM1	-0.887542	0.000609666	-0.01	-10.92,-10.4,-3.07,-4.84,6.38,-2.4	NA	0.659	NA	NA	NA
MIMAT0000242	ENST00000261233	hsa-miR-129-5p	IRAK3	-0.954412	1.78827e-05	-0.01	-6.19	NA	0.766	NA	NA	NA
MIMAT0000242	ENST00000264036	hsa-miR-129-5p	MCAM	-0.8997	0.000391674	-0.01	4.1	NA	0.522	NA	NA	NA
MIMAT0000242	ENST00000264951	hsa-miR-129-5p	XRN1	-0.759882	0.010758	-0.01	-8.33,4.62,-4.69,-4.16	NA	0.61	NA	NA	NA
MIMAT0000242	ENST00000269593	hsa-miR-129-5p	IGFBP4	-0.70517	0.0227377	-0.01	-2.04	NA	0.533	NA	NA	NA
MIMAT0000242	ENST00000270139	hsa-miR-129-5p	IFNAR1	-0.820672	0.00362171	-0.01	-9.83,-5.32,-6.23,-4.31	NA	0.636	NA	NA	NA
MIMAT0000242	ENST00000271450	hsa-miR-129-5p	FCGR2A	-0.826752	0.00317971	-0.01	-8.46,-2.37	NA	0.561	NA	NA	NA
MIMAT0000242	ENST00000278935	hsa-miR-129-5p	CEP164	-0.778119	0.00803314	-0.01	-10.39,-3.12	NA	0.466	NA	NA	NA
MIMAT0000242	ENST00000280871	hsa-miR-129-5p	SLC2A13	-0.972649	2.36893e-06	-0.01	1.16,6.56,-4.34,-4.98,-5.39	NA	0.776	NA	NA	NA
MIMAT0000242	ENST00000295317	hsa-miR-129-5p	RNF149	-0.875384	0.000905326	-0.01	-1.73,-2.76	NA	0.542	NA	NA	NA
MIMAT0000242	ENST00000296632	hsa-miR-129-5p	STARD4	-0.753803	0.0117948	-0.01	2.1,-9.48,-6.56	NA	0.621	NA	NA	NA
MIMAT0000242	ENST00000309983	hsa-miR-129-5p	TPMT	-0.735566	0.0153235	-0.01	-4.58,-6.04	NA	0.72	NA	NA	NA
MIMAT0000242	ENST00000331555	hsa-miR-129-5p	C1orf186	-0.802435	0.00521146	-0.01	-3.56,-2.27,-7.86,-3.21,-6.1	NA	0.723	NA	NA	NA
MIMAT0000242	ENST00000341165	hsa-miR-129-5p	NBR1	-0.741645	0.0140752	-0.01	-1.21,-4.01	NA	0.534	NA	NA	NA
MIMAT0000242	ENST00000367463	hsa-miR-129-5p	UST	-0.717329	0.0195283	-0.01	-0.18,-1.98,-1.92,-3.76,2.07	NA	0.82	NA	NA	NA
MIMAT0000242	ENST00000371795	hsa-miR-129-5p	IFIT5	-0.723408	0.0180477	-0.01	0.017,-5.02	NA	0.716	NA	NA	NA
MIMAT0000242	ENST00000306376	hsa-miR-129-5p	ETV5	-0.814593	0.00410613	-0.04	-8.57,-6.45,-0.77,3.52,1.95	NA	0.829	NA	NA	NA
MIMAT0000242	ENST00000374692	hsa-miR-129-5p	TMEM38B	-0.723408	0.0180477	-0.01	-6.51,-1.88,-10.69,1.1,-5.57	NA	0.857	NA	NA	NA
MIMAT0000242	ENST00000374975	hsa-miR-129-5p	HLA-DRB5	-0.717329	0.0195283	-0.01	-9.02	NA	0.644	NA	NA	NA
MIMAT0000242	ENST00000377332	hsa-miR-129-5p	ST3GAL5	-0.790277	0.00651422	-0.01	-0.66	NA	0.745	NA	NA	NA
MIMAT0000242	ENST00000379959	hsa-miR-129-5p	IL2RA	-0.753803	0.0117948	-0.01	-11.06,-2.29	NA	0.59	NA	NA	NA
MIMAT0000242	ENST00000390645	hsa-miR-129-5p	ARL4C	-0.717329	0.0195283	-0.01	0.87,-7.15,-0.9	NA	0.495	NA	NA	NA
MIMAT0000242	ENST00000399151	hsa-miR-129-5p	DOPEY2	-0.8997	0.000391674	-0.01	-3.03,-1.65	NA	0.619	NA	NA	NA
MIMAT0000242	ENST00000399598	hsa-miR-129-5p	UBXN2B	-0.717329	0.0195283	-0.01	-0.28,-3.76,-4.75,-3.57,-9.79,0.2,-4,-1.85	NA	0.848	NA	NA	NA
MIMAT0000242	ENST00000423557	hsa-miR-129-5p	IL10	-0.869305	0.00108699	-0.01	0.24,-2.48	NA	0.542	NA	NA	NA
MIMAT0000242	ENST00000456936	hsa-miR-129-5p	TMED7	-0.759882	0.010758	-0.01	-12.77	NA	0.588	NA	NA	NA
MIMAT0000242	ENST00000216797	hsa-miR-129-5p	NFKBIA	-0.735566	0.0153235	-0.01	11.07,-5.53	NA	NA	NA	NA	NA
MIMAT0000242	ENST00000220446	hsa-miR-129-5p	BMF	-0.759882	0.010758	-0.01	-4.9	NA	NA	NA	NA	NA
MIMAT0000242	ENST00000249364	hsa-miR-129-5p	CALU	-0.70517	0.0227377	-0.01	-5.25,-6.61,-6.63,-12.93,-3.49	NA	NA	NA	NA	NA
MIMAT0000242	ENST00000258145	hsa-miR-129-5p	GNS	-0.875384	0.000905326	-0.01	0.3,0.36,-5.88,-3.12,-6.27	NA	NA	NA	NA	NA
MIMAT0000242	ENST00000258341	hsa-miR-129-5p	LAMC1	-0.729487	0.0166469	-0.01	-5.18,-4.77	NA	NA	NA	NA	NA
MIMAT0000242	ENST00000260746	hsa-miR-129-5p	ARL3	-0.814593	0.00410613	-0.01	-1.99,4.08	NA	NA	NA	NA	NA
MIMAT0000242	ENST00000263851	hsa-miR-129-5p	IL7	-0.723408	0.0180477	-0.01	-4.02	NA	NA	NA	NA	NA
MIMAT0000242	ENST00000264245	hsa-miR-129-5p	ARHGAP31	-0.784198	0.00724549	-0.01	-2.41	NA	NA	NA	NA	NA
MIMAT0000242	ENST00000265447	hsa-miR-129-5p	ANXA11	-0.741645	0.0140752	-0.01	-5.25,-11.65	NA	NA	NA	NA	NA
MIMAT0000242	ENST00000270221	hsa-miR-129-5p	EMP3	-0.83891	0.00241399	-0.01	-8.65	NA	NA	NA	NA	NA
MIMAT0000242	ENST00000271450	hsa-miR-129-5p	FCGR2A	-0.826752	0.00317971	-0.01	NA	NA	0.561	NA	NA	NA
MIMAT0000242	ENST00000289707	hsa-miR-129-5p	SLAMF8	-0.972649	2.36893e-06	-0.01	-4.61	NA	NA	NA	NA	NA
MIMAT0000242	ENST00000307017	hsa-miR-129-5p	USP38	-0.729487	0.0166469	-0.01	2.02,2.47,2.11,-2.95,-2.89	NA	NA	NA	NA	NA
MIMAT0000242	ENST00000308893	hsa-miR-129-5p	TAOK2	-0.77204	0.00887954	-0.01	-3.28	NA	NA	NA	NA	NA
MIMAT0000242	ENST00000315691	hsa-miR-129-5p	C3orf58	-0.77204	0.00887954	-0.01	-2.8,-6.63	NA	NA	NA	NA	NA
MIMAT0000242	ENST00000316562	hsa-miR-129-5p	PANK2	-0.70517	0.0227377	-0.01	-5.18	NA	NA	NA	NA	NA
MIMAT0000242	ENST00000317968	hsa-miR-129-5p	PDLIM5	-0.735566	0.0153235	-0.01	3.42,-1.61,-5.64,-0.71,-1.62,-4.79,-0.55,-6.48	NA	NA	NA	NA	NA
MIMAT0000242	ENST00000323492	hsa-miR-129-5p	CASP8	-0.790277	0.00651422	-0.01	-1.33,-8.48	NA	NA	NA	NA	NA
MIMAT0000242	ENST00000338087	hsa-miR-129-5p	SLA	-0.83891	0.00241399	-0.01	-7.75,-2.81,-6.8	NA	NA	NA	NA	NA
MIMAT0000242	ENST00000345125	hsa-miR-129-5p	CTSB	-0.723408	0.0180477	-0.01	-2.44,-2.43	NA	NA	NA	NA	NA
MIMAT0000242	ENST00000353047	hsa-miR-129-5p	CTSB	-0.790277	0.00651422	-0.01	-2.44,-2.43	NA	NA	NA	NA	NA
MIMAT0000242	ENST00000354670	hsa-miR-129-5p	BMF	-0.778119	0.00803314	-0.01	-4.9	NA	NA	NA	NA	NA
MIMAT0000242	ENST00000360057	hsa-miR-129-5p	TPK1	-0.729487	0.0166469	-0.01	-10.24,-5.86	NA	NA	NA	NA	NA
MIMAT0000242	ENST00000360409	hsa-miR-129-5p	NRP2	-0.83891	0.00241399	-0.01	-6.33,-3.85,-6.01	NA	NA	NA	NA	NA
MIMAT0000242	ENST00000361671	hsa-miR-129-5p	NAA35	-0.887542	0.000609666	-0.01	0.61	NA	NA	NA	NA	NA
MIMAT0000242	ENST00000366960	hsa-miR-129-5p	RPS6KC1	-0.875384	0.000905326	-0.01	-2.04	NA	NA	NA	NA	NA
MIMAT0000242	ENST00000369583	hsa-miR-129-5p	DUSP5	-0.851068	0.00179113	-0.01	-2.94	NA	NA	NA	NA	NA
MIMAT0000242	ENST00000370041	hsa-miR-129-5p	SLC25A24	-0.741645	0.0140752	-0.01	-4.26,6.63,5.74,-1.84,-9.35	NA	NA	NA	NA	NA
MIMAT0000242	ENST00000370192	hsa-miR-129-5p	DPYD	-0.790277	0.00651422	-0.01	-2.23,-6.06	NA	NA	NA	NA	NA
MIMAT0000242	ENST00000373016	hsa-miR-129-5p	FHL3	-0.802435	0.00521146	-0.01	-6.35	NA	NA	NA	NA	NA
MIMAT0000242	ENST00000377252	hsa-miR-129-5p	PLXDC2	-0.717329	0.0195283	-0.01	-11.68	NA	NA	NA	NA	NA
MIMAT0000242	ENST00000392647	hsa-miR-129-5p	KLHL23	-0.778119	0.00803314	-0.01	NA	NA	0.731	NA	NA	NA
MIMAT0000242	ENST00000395969	hsa-miR-129-5p	VPS41	-0.753803	0.0117948	-0.01	2.43,-6.59	NA	NA	NA	NA	NA
MIMAT0000242	ENST00000415807	hsa-miR-129-5p	FNDC3B	-0.881463	0.000746861	-0.01	-2.53,-3.49	NA	NA	NA	NA	NA
MIMAT0000242	ENST00000427060	hsa-miR-129-5p	SLA	-0.765961	0.00978704	-0.01	-7.75,-2.81,-6.8	NA	NA	NA	NA	NA
MIMAT0000242	ENST00000476832	hsa-miR-129-5p	ALG2	-0.790277	0.00651422	-0.01	1.16,0.33,-4.23	NA	NA	NA	NA	NA
MIMAT0000242	ENST00000533455	hsa-miR-129-5p	CTSB	-0.83891	0.00241399	-0.01	-2.44,-2.43	NA	NA	NA	NA	NA
MIMAT0000242	ENST00000559471	hsa-miR-129-5p	SECISBP2L	-0.790277	0.00651422	-0.01	NA	NA	0.782	NA	NA	NA
MIMAT0000242	ENST00000590996	hsa-miR-129-5p	NBR1	-0.717329	0.0195283	-0.01	-1.21,-4.01	NA	NA	NA	NA	NA
MIMAT0000242	ENST00000263851	hsa-miR-129-5p	IL7	-0.723408	0.0180477	-0.01	NA	NA	NA	NA	NA	NA
MIMAT0000242	ENST00000356736	hsa-miR-129-5p	SLC39A8	-0.70517	0.0227377	-0.01	NA	NA	NA	NA	NA	NA
MIMAT0000242	ENST00000366600	hsa-miR-129-5p	B3GALNT2	-0.723408	0.0180477	-0.01	NA	NA	NA	NA	NA	NA
MIMAT0000242	ENST00000367568	hsa-miR-129-5p	STX11	-0.753803	0.0117948	-0.01	NA	NA	NA	NA	NA	NA
MIMAT0000242	ENST00000367889	hsa-miR-129-5p	MGST3	-0.802435	0.00521146	-0.01	NA	NA	NA	NA	NA	NA
MIMAT0000242	ENST00000367957	hsa-miR-129-5p	FCRLA	-0.711249	0.0210909	-0.01	NA	NA	NA	NA	NA	NA
MIMAT0000242	ENST00000375754	hsa-miR-129-5p	SYK	-0.784198	0.00724549	-0.01	NA	NA	NA	NA	NA	NA
MIMAT0000242	ENST00000379454	hsa-miR-129-5p	ASPH	-0.717329	0.0195283	-0.01	NA	NA	NA	NA	NA	NA
MIMAT0000242	ENST00000413393	hsa-miR-129-5p	MAPRE2	-0.765961	0.00978704	-0.01	NA	NA	NA	NA	NA	NA
MIMAT0000242	ENST00000414202	hsa-miR-129-5p	KIAA1432	-0.729487	0.0166469	-0.01	NA	NA	NA	NA	NA	NA
MIMAT0000242	ENST00000420843	hsa-miR-129-5p	ARRB1	-0.765961	0.00978704	-0.01	NA	NA	NA	NA	NA	NA
MIMAT0000242	ENST00000475111	hsa-miR-129-5p	TMEM30A	-0.753803	0.0117948	-0.01	NA	NA	NA	NA	NA	NA
MIMAT0000242	ENST00000494062	hsa-miR-129-5p	SPG20	-0.759882	0.010758	-0.01	NA	NA	NA	NA	NA	NA
MIMAT0000242	ENST00000318789	hsa-miR-129-5p	FOXP1	-0.735566	0.0153235	-0.075	-1.33,-12.41,-10.2,-5.61,-7.51,-9.25,-8.56,0.64	NA	0.949	NA	NA	NA
MIMAT0000242	ENST00000318789	hsa-miR-129-5p	FOXP1	-0.735566	0.0153235	NA	NA	NA	0.949	NA	NA	NA
MIMAT0000242	ENST00000286548	hsa-miR-129-5p	GNAQ	-0.826752	0.00317971	-0.01	-3.91	NA	0.996	NA	NA	NA
MIMAT0000242	ENST00000479870	hsa-miR-129-5p	FAM115A	-0.790277	0.00651422	-0.119,-0.133	NA	NA	0.904	NA	NA	NA
MIMAT0000242	ENST00000380956	hsa-miR-129-5p	IRF4	-0.948333	2.92859e-05	-0.04	-7.32,-7.77,-4.74	NA	0.627	NA	NA	NA
MIMAT0000242	ENST00000368575	hsa-miR-129-5p	RAB13	-0.820672	0.00362171	NA	-9.6,-1.51	16.087	0.463	NA	NA	NA
MIMAT0000242	ENST00000162391	hsa-miR-129-5p	FOXJ2	-0.765961	0.00978704	NA	-1.48	NA	0.571	NA	NA	NA
MIMAT0000242	ENST00000237289	hsa-miR-129-5p	TNFAIP3	-0.729487	0.0166469	NA	0.028,-3.38,-10.95,0.83	NA	0.577	NA	NA	NA
MIMAT0000242	ENST00000243346	hsa-miR-129-5p	NMI	-0.753803	0.0117948	NA	-3.39	NA	0.652	NA	NA	NA
MIMAT0000242	ENST00000245457	hsa-miR-129-5p	PTGER2	-0.948333	2.92859e-05	NA	4.22,-5.05	NA	0.701	NA	NA	NA
MIMAT0000242	ENST00000249837	hsa-miR-129-5p	VPS13C	-0.784198	0.00724549	NA	-3.72	NA	0.681	NA	NA	NA
MIMAT0000242	ENST00000250092	hsa-miR-129-5p	CD68	-0.83891	0.00241399	NA	-2.73	NA	0.455	NA	NA	NA
MIMAT0000242	ENST00000251076	hsa-miR-129-5p	DMXL2	-0.83891	0.00241399	NA	5.48	NA	0.545	NA	NA	NA
MIMAT0000242	ENST00000256646	hsa-miR-129-5p	NOTCH2	-0.784198	0.00724549	NA	-3.62,-4.09	NA	0.583	NA	NA	NA
MIMAT0000242	ENST00000258538	hsa-miR-129-5p	SLC41A2	-0.844989	0.0020858	NA	-4.95	NA	0.651	NA	NA	NA
MIMAT0000242	ENST00000258884	hsa-miR-129-5p	ABHD17C	-0.741645	0.0140752	NA	0.25,-2.04	NA	0.519	NA	NA	NA
MIMAT0000242	ENST00000258947	hsa-miR-129-5p	CALCOCO2	-0.765961	0.00978704	NA	-2.8,-4.55,-4.85	NA	0.513	NA	NA	NA
MIMAT0000242	ENST00000259963	hsa-miR-129-5p	FAM8A1	-0.741645	0.0140752	NA	-3.71	NA	0.597	NA	NA	NA
MIMAT0000242	ENST00000260403	hsa-miR-129-5p	TMEM62	-0.735566	0.0153235	NA	-9.89,-2.8,0.88	16.3591	NA	NA	NA	NA
MIMAT0000242	ENST00000261267	hsa-miR-129-5p	LYZ	-0.790277	0.00651422	NA	-9.04,0.95,-4.12,-0.15	NA	0.469	NA	NA	NA
MIMAT0000242	ENST00000261845	hsa-miR-129-5p	MAPK6	-0.778119	0.00803314	NA	-1.89	NA	0.543	NA	NA	NA
MIMAT0000242	ENST00000263398	hsa-miR-129-5p	CD44	-0.814593	0.00410613	NA	-4.78,-14.49,-7.03,-1.77,-5.05,-2.42	NA	0.547	NA	NA	NA
MIMAT0000242	ENST00000263620	hsa-miR-129-5p	ARID3A	-0.790277	0.00651422	NA	-5.81,-9.36	NA	0.981	NA	NA	NA
MIMAT0000242	ENST00000263713	hsa-miR-129-5p	EPB41L5	-0.960491	1.01632e-05	NA	-4.68,-7.52,-3.53	NA	0.535	NA	NA	NA
MIMAT0000242	ENST00000263736	hsa-miR-129-5p	SRBD1	-0.814593	0.00410613	NA	-3.37	NA	0.532	NA	NA	NA
MIMAT0000242	ENST00000264896	hsa-miR-129-5p	SCARB2	-0.863226	0.00129381	NA	-7.54,0.23,-1.58,-6.89	NA	0.506	NA	NA	NA
MIMAT0000242	ENST00000268182	hsa-miR-129-5p	IQGAP1	-0.711249	0.0210909	NA	-6.73,-0.49,-0.52	NA	0.742	NA	NA	NA
MIMAT0000242	ENST00000269389	hsa-miR-129-5p	SECTM1	-0.753803	0.0117948	NA	-4.28	NA	0.506	NA	NA	NA
MIMAT0000242	ENST00000273047	hsa-miR-129-5p	RAB5A	-0.747724	0.0128997	NA	0.38,-3.79,-4.81	NA	0.746	NA	NA	NA
MIMAT0000242	ENST00000274457	hsa-miR-129-5p	FEM1C	-0.784198	0.00724549	NA	-1.7,-1.7,-4.55	NA	0.51	NA	NA	NA
MIMAT0000242	ENST00000280187	hsa-miR-129-5p	GPM6A	-0.863226	0.00129381	NA	-7.95,-3.68	NA	0.478	NA	NA	NA
MIMAT0000242	ENST00000282701	hsa-miR-129-5p	BMP3	-0.814593	0.00410613	NA	-6.31,-1.97,-3.39	NA	0.462	NA	NA	NA
MIMAT0000242	ENST00000294794	hsa-miR-129-5p	OLFML2B	-0.869305	0.00108699	NA	-10.9,-10.06	16.3925	NA	NA	NA	NA
MIMAT0000242	ENST00000305233	hsa-miR-129-5p	PWWP2B	-0.753803	0.0117948	NA	0.25	NA	0.667	NA	NA	NA
MIMAT0000242	ENST00000309575	hsa-miR-129-5p	CHST2	-0.790277	0.00651422	NA	-9.62,-4.64	NA	0.478	NA	NA	NA
MIMAT0000242	ENST00000313285	hsa-miR-129-5p	TRIP10	-0.869305	0.00108699	NA	-6.91	NA	0.589	NA	NA	NA
MIMAT0000242	ENST00000316660	hsa-miR-129-5p	PMAIP1	-0.814593	0.00410613	NA	-0.91,-3.95	NA	0.582	NA	NA	NA
MIMAT0000242	ENST00000317178	hsa-miR-129-5p	ZNF776	-0.790277	0.00651422	NA	-3.05,1.35,-12.16,4.34,-1.64,-1.93	NA	0.566	NA	NA	NA
MIMAT0000242	ENST00000342502	hsa-miR-129-5p	IKBIP	-0.826752	0.00317971	NA	-3.59,-2.07,0.86	16.4603	NA	NA	NA	NA
MIMAT0000242	ENST00000358752	hsa-miR-129-5p	FUT4	-0.826752	0.00317971	NA	-2.16,-4.96,-8.04,-0.47,-2.68,-7.4	NA	0.455	NA	NA	NA
MIMAT0000242	ENST00000360467	hsa-miR-129-5p	COL4A2	-0.784198	0.00724549	NA	-7.37	NA	0.499	NA	NA	NA
MIMAT0000242	ENST00000366610	hsa-miR-129-5p	IRF2BP2	-0.778119	0.00803314	NA	-3.35,-4	NA	0.776	NA	NA	NA
MIMAT0000242	ENST00000366654	hsa-miR-129-5p	FAM89A	-0.790277	0.00651422	NA	-3.68	NA	0.551	NA	NA	NA
MIMAT0000242	ENST00000368635	hsa-miR-129-5p	MARCKS	-0.808514	0.00463528	NA	0.51,-0.49,1.47,-3.87,-3.24,-2.37,-1.24,-2.08	NA	0.801	NA	NA	NA
MIMAT0000242	ENST00000370113	hsa-miR-129-5p	EXTL2	-0.893621	0.000491873	NA	-8.12,-1.67,5.71	NA	0.59	NA	NA	NA
MIMAT0000242	ENST00000371621	hsa-miR-129-5p	PTPN1	-0.863226	0.00129381	NA	1.43	NA	0.873	NA	NA	NA
MIMAT0000242	ENST00000372661	hsa-miR-129-5p	WBP5	-0.741645	0.0140752	NA	-1.21,-1.04	NA	0.701	NA	NA	NA
MIMAT0000242	ENST00000373921	hsa-miR-129-5p	THEMIS2	-0.8997	0.000391674	NA	-9.48	16.2426	NA	NA	NA	NA
MIMAT0000242	ENST00000376588	hsa-miR-129-5p	PSAT1	-0.729487	0.0166469	NA	-2.11	NA	0.537	NA	NA	NA
MIMAT0000242	ENST00000377474	hsa-miR-129-5p	KCTD12	-0.844989	0.0020858	NA	-2.57,-1.49,-3.29,-5.7	NA	0.471	NA	NA	NA
MIMAT0000242	ENST00000377524	hsa-miR-129-5p	STAM	-0.753803	0.0117948	NA	-12.51,-8.84	16.9395	NA	NA	NA	NA
MIMAT0000242	ENST00000378757	hsa-miR-129-5p	OPTN	-0.711249	0.0210909	NA	1.07	NA	0.598	NA	NA	NA
MIMAT0000242	ENST00000389032	hsa-miR-129-5p	STK38L	-0.814593	0.00410613	NA	-0.25,5.34	NA	0.72	NA	NA	NA
MIMAT0000242	ENST00000393593	hsa-miR-129-5p	IRF2	-0.826752	0.00317971	NA	-8.07	NA	0.682	NA	NA	NA
MIMAT0000242	ENST00000394566	hsa-miR-129-5p	SLFN11	-0.924016	0.000132953	NA	-4.88	NA	0.555	NA	NA	NA
MIMAT0000242	ENST00000396398	hsa-miR-129-5p	NAGA	-0.851068	0.00179113	NA	0.27,-0.28	NA	0.48	NA	NA	NA
MIMAT0000242	ENST00000408939	hsa-miR-129-5p	TTC30B	-0.814593	0.00410613	NA	-5.94,-4.3	NA	0.465	NA	NA	NA
MIMAT0000242	ENST00000446176	hsa-miR-129-5p	FNBP1	-0.790277	0.00651422	NA	-6.47,-4.73,-0.44,-1.43	NA	0.654	NA	NA	NA
MIMAT0000242	ENST00000532317	hsa-miR-129-5p	PICALM	-0.820672	0.00362171	NA	4.96,5.6	NA	0.568	NA	NA	NA
MIMAT0000242	ENST00000550683	hsa-miR-129-5p	ACVRL1	-0.796356	0.005837	NA	3.08,-5.97	NA	0.48	NA	NA	NA
MIMAT0000242	ENST00000002165	hsa-miR-129-5p	FUCA2	-0.70517	0.0227377	NA	3.05	NA	NA	NA	NA	NA
MIMAT0000242	ENST00000053867	hsa-miR-129-5p	GRN	-0.851068	0.00179113	NA	8.48	NA	NA	NA	NA	NA
MIMAT0000242	ENST00000078527	hsa-miR-129-5p	PIGV	-0.765961	0.00978704	NA	-2.08	NA	NA	NA	NA	NA
MIMAT0000242	ENST00000156471	hsa-miR-129-5p	AQR	-0.723408	0.0180477	NA	1.79	NA	NA	NA	NA	NA
MIMAT0000242	ENST00000175091	hsa-miR-129-5p	LAPTM4A	-0.820672	0.00362171	NA	-4.02	NA	NA	NA	NA	NA
MIMAT0000242	ENST00000182096	hsa-miR-129-5p	CRYBG3	-0.77204	0.00887954	NA	-11.13,-13.11	NA	NA	NA	NA	NA
MIMAT0000242	ENST00000216338	hsa-miR-129-5p	GZMH	-0.8997	0.000391674	NA	-7.61	NA	NA	NA	NA	NA
MIMAT0000242	ENST00000224237	hsa-miR-129-5p	VIM	-0.844989	0.0020858	NA	NA	15.7041	NA	NA	NA	NA
MIMAT0000242	ENST00000224764	hsa-miR-129-5p	BMPR1A	-0.863226	0.00129381	NA	NA	16.2949	NA	NA	NA	NA
MIMAT0000242	ENST00000226225	hsa-miR-129-5p	TNFAIP1	-0.759882	0.010758	NA	-10.44	NA	NA	NA	NA	NA
MIMAT0000242	ENST00000227638	hsa-miR-129-5p	PANX1	-0.887542	0.000609666	NA	-11.57	NA	NA	NA	NA	NA
MIMAT0000242	ENST00000228918	hsa-miR-129-5p	LTBR	-0.863226	0.00129381	NA	NA	NA	0.502	NA	NA	NA
MIMAT0000242	ENST00000236137	hsa-miR-129-5p	SLC19A2	-0.753803	0.0117948	NA	-1.56	NA	NA	NA	NA	NA
MIMAT0000242	ENST00000237289	hsa-miR-129-5p	TNFAIP3	-0.729487	0.0166469	NA	NA	NA	0.577	NA	NA	NA
MIMAT0000242	ENST00000238477	hsa-miR-129-5p	ALG2	-0.869305	0.00108699	NA	NA	NA	0.684	NA	NA	NA
MIMAT0000242	ENST00000243077	hsa-miR-129-5p	LRP1	-0.851068	0.00179113	NA	-11.12	NA	NA	NA	NA	NA
MIMAT0000242	ENST00000244519	hsa-miR-129-5p	BTN3A3	-0.814593	0.00410613	NA	2.52	NA	NA	NA	NA	NA
MIMAT0000242	ENST00000244576	hsa-miR-129-5p	ZNF391	-0.717329	0.0195283	NA	NA	NA	0.596	NA	NA	NA
MIMAT0000242	ENST00000249375	hsa-miR-129-5p	IRF5	-0.711249	0.0210909	NA	-4.85	NA	NA	NA	NA	NA
MIMAT0000242	ENST00000251047	hsa-miR-129-5p	LMAN1	-0.765961	0.00978704	NA	-4.15	NA	NA	NA	NA	NA
MIMAT0000242	ENST00000251076	hsa-miR-129-5p	DMXL2	-0.83891	0.00241399	NA	NA	NA	0.545	NA	NA	NA
MIMAT0000242	ENST00000251157	hsa-miR-129-5p	DOCK7	-0.857147	0.00152784	NA	NA	NA	0.459	NA	NA	NA
MIMAT0000242	ENST00000253719	hsa-miR-129-5p	NAPSA	-0.778119	0.00803314	NA	-4.68	NA	NA	NA	NA	NA
MIMAT0000242	ENST00000254528	hsa-miR-129-5p	EMILIN2	-0.960491	1.01632e-05	NA	-2.91,-5	NA	NA	NA	NA	NA
MIMAT0000242	ENST00000255194	hsa-miR-129-5p	AP3B1	-0.717329	0.0195283	NA	NA	NA	0.787	NA	NA	NA
MIMAT0000242	ENST00000256412	hsa-miR-129-5p	ADAMDEC1	-0.753803	0.0117948	NA	-3.69	NA	NA	NA	NA	NA
MIMAT0000242	ENST00000256689	hsa-miR-129-5p	SLC38A2	-0.723408	0.0180477	NA	3.2,-3.77,-0.66	NA	NA	NA	NA	NA
MIMAT0000242	ENST00000257190	hsa-miR-129-5p	RNF138	-0.729487	0.0166469	NA	-8.17,-2.85	NA	NA	NA	NA	NA
MIMAT0000242	ENST00000258412	hsa-miR-129-5p	TMBIM1	-0.869305	0.00108699	NA	-0.61,-12.93	NA	NA	NA	NA	NA
MIMAT0000242	ENST00000258947	hsa-miR-129-5p	CALCOCO2	-0.765961	0.00978704	NA	NA	NA	0.513	NA	NA	NA
MIMAT0000242	ENST00000259939	hsa-miR-129-5p	RNF144B	-0.70517	0.0227377	NA	-9.52,-4.73,-9.14,-2.24,-0.97	NA	NA	NA	NA	NA
MIMAT0000242	ENST00000260408	hsa-miR-129-5p	ADAM10	-0.70517	0.0227377	NA	NA	NA	0.909	NA	NA	NA
MIMAT0000242	ENST00000261304	hsa-miR-129-5p	GALC	-0.826752	0.00317971	NA	NA	NA	0.529	NA	NA	NA
MIMAT0000242	ENST00000261405	hsa-miR-129-5p	VWF	-0.70517	0.0227377	NA	-7.33	NA	NA	NA	NA	NA
MIMAT0000242	ENST00000261407	hsa-miR-129-5p	LPCAT3	-0.70517	0.0227377	NA	-2	NA	NA	NA	NA	NA
MIMAT0000242	ENST00000261653	hsa-miR-129-5p	STX2	-0.887542	0.000609666	NA	-1.52	NA	NA	NA	NA	NA
MIMAT0000242	ENST00000262139	hsa-miR-129-5p	WIPI1	-0.723408	0.0180477	NA	2.39,-1.35	NA	NA	NA	NA	NA
MIMAT0000242	ENST00000262554	hsa-miR-129-5p	SPTLC1	-0.765961	0.00978704	NA	-6.79	NA	NA	NA	NA	NA
MIMAT0000242	ENST00000263245	hsa-miR-129-5p	ARFGAP3	-0.832831	0.00277789	NA	-4.82,-1.1	NA	NA	NA	NA	NA
MIMAT0000242	ENST00000263370	hsa-miR-129-5p	ITPKC	-0.711249	0.0210909	NA	2.77	NA	NA	NA	NA	NA
MIMAT0000242	ENST00000263398	hsa-miR-129-5p	CD44	-0.814593	0.00410613	NA	NA	NA	0.547	NA	NA	NA
MIMAT0000242	ENST00000264193	hsa-miR-129-5p	CPOX	-0.826752	0.00317971	NA	-4.08,-5.77	NA	NA	NA	NA	NA
MIMAT0000242	ENST00000264716	hsa-miR-129-5p	FOSL2	-0.796356	0.005837	NA	-0.8,-2.54,-9.73	NA	NA	NA	NA	NA
MIMAT0000242	ENST00000265393	hsa-miR-129-5p	TAX1BP1	-0.759882	0.010758	NA	-4.26	NA	NA	NA	NA	NA
MIMAT0000242	ENST00000265678	hsa-miR-129-5p	RPS6KA2	-0.826752	0.00317971	NA	-0.13	NA	NA	NA	NA	NA
MIMAT0000242	ENST00000267484	hsa-miR-129-5p	RTN1	-0.802435	0.00521146	NA	-3.96	NA	NA	NA	NA	NA
MIMAT0000242	ENST00000268896	hsa-miR-129-5p	PCTP	-0.844989	0.0020858	NA	-2.34,1.03,1.7	NA	NA	NA	NA	NA
MIMAT0000242	ENST00000269195	hsa-miR-129-5p	GALNT1	-0.747724	0.0128997	NA	NA	NA	NA	Functional MTI (Weak)	In situ hybridization//Microarray//qRT-PCR	19487295
MIMAT0000242	ENST00000269228	hsa-miR-129-5p	NPC1	-0.832831	0.00277789	NA	-7.77	NA	NA	NA	NA	NA
MIMAT0000242	ENST00000271015	hsa-miR-129-5p	BCL10	-0.741645	0.0140752	NA	NA	NA	0.857	NA	NA	NA
MIMAT0000242	ENST00000272902	hsa-miR-129-5p	SUMF1	-0.765961	0.00978704	NA	-9.02	NA	NA	NA	NA	NA
MIMAT0000242	ENST00000273221	hsa-miR-129-5p	IQSEC1	-0.875384	0.000905326	NA	-1.66,-0.88	NA	NA	NA	NA	NA
MIMAT0000242	ENST00000273550	hsa-miR-129-5p	FTH1	-0.790277	0.00651422	NA	-5.75	NA	NA	NA	NA	NA
MIMAT0000242	ENST00000274306	hsa-miR-129-5p	GZMA	-0.729487	0.0166469	NA	NA	NA	0.468	NA	NA	NA
MIMAT0000242	ENST00000278520	hsa-miR-129-5p	CCDC82	-0.778119	0.00803314	NA	NA	NA	0.53	NA	NA	NA
MIMAT0000242	ENST00000278935	hsa-miR-129-5p	CEP164	-0.778119	0.00803314	NA	NA	NA	0.466	NA	NA	NA
MIMAT0000242	ENST00000281092	hsa-miR-129-5p	FER	-0.814593	0.00410613	NA	NA	NA	0.843	NA	NA	NA
MIMAT0000242	ENST00000285093	hsa-miR-129-5p	ACAA2	-0.717329	0.0195283	NA	-8.02	NA	NA	NA	NA	NA
MIMAT0000242	ENST00000286713	hsa-miR-129-5p	STOM	-0.851068	0.00179113	NA	-10.77,-1.03	NA	NA	NA	NA	NA
MIMAT0000242	ENST00000287934	hsa-miR-129-5p	FZD1	-0.814593	0.00410613	NA	-9.21,-5.23,-4.74	NA	NA	NA	NA	NA
MIMAT0000242	ENST00000288670	hsa-miR-129-5p	FMNL2	-0.942254	4.53587e-05	NA	-5.63,-7.11	NA	NA	NA	NA	NA
MIMAT0000242	ENST00000289013	hsa-miR-129-5p	RHPN1	-0.863226	0.00129381	NA	4.3,-5.05	NA	NA	NA	NA	NA
MIMAT0000242	ENST00000293379	hsa-miR-129-5p	ITGA5	-0.778119	0.00803314	NA	-11.07	NA	NA	NA	NA	NA
MIMAT0000242	ENST00000294753	hsa-miR-129-5p	ZNF496	-0.747724	0.0128997	NA	NA	NA	0.673	NA	NA	NA
MIMAT0000242	ENST00000296315	hsa-miR-129-5p	ARHGEF3	-0.759882	0.010758	NA	-3.41,-5.71	NA	NA	NA	NA	NA
MIMAT0000242	ENST00000299314	hsa-miR-129-5p	GNPTAB	-0.717329	0.0195283	NA	-6.29,-0.44,2.12	NA	NA	NA	NA	NA
MIMAT0000242	ENST00000299498	hsa-miR-129-5p	CYB5R2	-0.841463	0.00227189	NA	-2.94	NA	NA	NA	NA	NA
MIMAT0000242	ENST00000299663	hsa-miR-129-5p	CLEC4E	-0.814593	0.00410613	NA	-10.08,2.73,-6.71	NA	NA	NA	NA	NA
MIMAT0000242	ENST00000300896	hsa-miR-129-5p	USP32	-0.802435	0.00521146	NA	-4.73,-3.29,0.52	NA	NA	NA	NA	NA
MIMAT0000242	ENST00000302277	hsa-miR-129-5p	ZNF804A	-0.863226	0.00129381	NA	NA	NA	0.538	NA	NA	NA
MIMAT0000242	ENST00000302763	hsa-miR-129-5p	CTNNA1	-0.832831	0.00277789	NA	-3.98	NA	NA	NA	NA	NA
MIMAT0000242	ENST00000302979	hsa-miR-129-5p	POLR1D	-0.826752	0.00317971	NA	0.68	NA	NA	NA	NA	NA
MIMAT0000242	ENST00000305879	hsa-miR-129-5p	GTSF1	-0.741645	0.0140752	NA	-6.51	NA	NA	NA	NA	NA
MIMAT0000242	ENST00000306193	hsa-miR-129-5p	CBR4	-0.70517	0.0227377	NA	2.15	NA	NA	NA	NA	NA
MIMAT0000242	ENST00000306256	hsa-miR-129-5p	RER1	-0.729487	0.0166469	NA	-6.88	NA	NA	NA	NA	NA
MIMAT0000242	ENST00000306384	hsa-miR-129-5p	VAMP5	-0.851068	0.00179113	NA	-6.03	NA	NA	NA	NA	NA
MIMAT0000242	ENST00000306621	hsa-miR-129-5p	CXCL11	-0.765961	0.00978704	NA	-0.43,-0.66	NA	NA	NA	NA	NA
MIMAT0000242	ENST00000306999	hsa-miR-129-5p	ANKMY2	-0.70517	0.0227377	NA	-9.02	NA	NA	NA	NA	NA
MIMAT0000242	ENST00000307015	hsa-miR-129-5p	DENND4C	-0.808514	0.00463528	NA	NA	NA	0.605	NA	NA	NA
MIMAT0000242	ENST00000307637	hsa-miR-129-5p	C3AR1	-0.936175	6.71887e-05	NA	-12.96	NA	NA	NA	NA	NA
MIMAT0000242	ENST00000308377	hsa-miR-129-5p	SLFN11	-0.735566	0.0153235	NA	-4.88	NA	NA	NA	NA	NA
MIMAT0000242	ENST00000311044	hsa-miR-129-5p	ZNF497	-0.808514	0.00463528	NA	-10.94,-8.71,-4.06,-2.03	NA	NA	NA	NA	NA
MIMAT0000242	ENST00000311852	hsa-miR-129-5p	MMP14	-0.8997	0.000391674	NA	-3.62	NA	NA	NA	NA	NA
MIMAT0000242	ENST00000312655	hsa-miR-129-5p	YPEL2	-0.729487	0.0166469	NA	5.3,-3.19	NA	NA	NA	NA	NA
MIMAT0000242	ENST00000313732	hsa-miR-129-5p	ZDHHC7	-0.863226	0.00129381	NA	-1.95	NA	NA	NA	NA	NA
MIMAT0000242	ENST00000380956	hsa-miR-129-5p	IRF4	-0.948333	2.92859e-05	-0.04	NA	NA	0.627	NA	NA	NA
MIMAT0000242	ENST00000321545	hsa-miR-129-5p	ZNF543	-0.765961	0.00978704	NA	-8.64,-5.21	NA	NA	NA	NA	NA
MIMAT0000242	ENST00000323534	hsa-miR-129-5p	RAP2B	-0.747724	0.0128997	NA	-7.62,0.6,-3.6,-8.85,-4.77,-5.38	NA	NA	NA	NA	NA
MIMAT0000242	ENST00000327031	hsa-miR-129-5p	FLII	-0.881463	0.000746861	NA	-7.42	NA	NA	NA	NA	NA
MIMAT0000242	ENST00000327435	hsa-miR-129-5p	ADI1	-0.711249	0.0210909	NA	-9.68	NA	NA	NA	NA	NA
MIMAT0000242	ENST00000327839	hsa-miR-129-5p	CLECL1	-0.851068	0.00179113	NA	-2.46	NA	NA	NA	NA	NA
MIMAT0000242	ENST00000328194	hsa-miR-129-5p	DENND5A	-0.826752	0.00317971	NA	-7.05	NA	NA	NA	NA	NA
MIMAT0000242	ENST00000329021	hsa-miR-129-5p	NFAM1	-0.753803	0.0117948	NA	0.36,-3.04,5.32,-14.92	NA	NA	NA	NA	NA
MIMAT0000242	ENST00000331710	hsa-miR-129-5p	TBK1	-0.729487	0.0166469	NA	NA	NA	0.466	NA	NA	NA
MIMAT0000242	ENST00000333137	hsa-miR-129-5p	SMTN	-0.784198	0.00724549	NA	-7.1,0.012	NA	NA	NA	NA	NA
MIMAT0000242	ENST00000333314	hsa-miR-129-5p	TMED7-TICAM2	-0.887542	0.000609666	NA	NA	NA	0.541	NA	NA	NA
MIMAT0000242	ENST00000333868	hsa-miR-129-5p	CASP9	-0.832831	0.00277789	NA	3.58	NA	NA	NA	NA	NA
MIMAT0000242	ENST00000334258	hsa-miR-129-5p	SYNE3	-0.802435	0.00521146	NA	0.25	NA	NA	NA	NA	NA
MIMAT0000242	ENST00000336949	hsa-miR-129-5p	MID1IP1	-0.729487	0.0166469	NA	NA	NA	0.463	NA	NA	NA
MIMAT0000242	ENST00000337130	hsa-miR-129-5p	UGP2	-0.723408	0.0180477	NA	-4.45	NA	NA	NA	NA	NA
MIMAT0000242	ENST00000337393	hsa-miR-129-5p	ZNF644	-0.753803	0.0117948	NA	0.37	NA	NA	NA	NA	NA
MIMAT0000242	ENST00000339430	hsa-miR-129-5p	LITAF	-0.802435	0.00521146	NA	-2.4	NA	NA	NA	NA	NA
MIMAT0000242	ENST00000340258	hsa-miR-129-5p	RASSF4	-0.911858	0.000237144	NA	-5.37,-9.43,-9.15	NA	NA	NA	NA	NA
MIMAT0000242	ENST00000340684	hsa-miR-129-5p	ZNF124	-0.844989	0.0020858	NA	0.67	NA	NA	NA	NA	NA
MIMAT0000242	ENST00000340866	hsa-miR-129-5p	CRYZ	-0.778119	0.00803314	NA	-7.27	NA	NA	NA	NA	NA
MIMAT0000242	ENST00000342320	hsa-miR-129-5p	RBPJ	-0.796356	0.005837	NA	NA	NA	0.989	NA	NA	NA
MIMAT0000242	ENST00000343115	hsa-miR-129-5p	RDX	-0.887542	0.000609666	NA	-6.04	NA	NA	NA	NA	NA
MIMAT0000242	ENST00000343609	hsa-miR-129-5p	ST6GALNAC4	-0.832831	0.00277789	NA	-9.51	NA	NA	NA	NA	NA
MIMAT0000242	ENST00000344450	hsa-miR-129-5p	DUSP22	-0.723408	0.0180477	NA	-4.54	NA	NA	NA	NA	NA
MIMAT0000242	ENST00000349314	hsa-miR-129-5p	APOL3	-0.729487	0.0166469	NA	-10.98,-1.13	NA	NA	NA	NA	NA
MIMAT0000242	ENST00000351273	hsa-miR-129-5p	ACPP	-0.851068	0.00179113	NA	NA	16.0733	NA	NA	NA	NA
MIMAT0000242	ENST00000352327	hsa-miR-129-5p	THYN1	-0.70517	0.0227377	NA	-8.3	NA	NA	NA	NA	NA
MIMAT0000242	ENST00000353617	hsa-miR-129-5p	ARFIP1	-0.784198	0.00724549	NA	-3.34	NA	NA	NA	NA	NA
MIMAT0000242	ENST00000353704	hsa-miR-129-5p	CREB3	-0.735566	0.0153235	NA	NA	NA	0.455	NA	NA	NA
MIMAT0000242	ENST00000354464	hsa-miR-129-5p	IPO4	-0.759882	0.010758	NA	NA	15.7035	NA	NA	NA	NA
MIMAT0000242	ENST00000355622	hsa-miR-129-5p	TLR4	-0.723408	0.0180477	NA	-3.69	NA	NA	NA	NA	NA
MIMAT0000242	ENST00000356025	hsa-miR-129-5p	SIRPA	-0.857147	0.00152784	NA	-11.74	NA	NA	NA	NA	NA
MIMAT0000242	ENST00000356805	hsa-miR-129-5p	SPTBN1	-0.875384	0.000905326	NA	-5.74	NA	NA	NA	NA	NA
MIMAT0000242	ENST00000356948	hsa-miR-129-5p	PTBP1	-0.808514	0.00463528	NA	-5.13	NA	NA	NA	NA	NA
MIMAT0000242	ENST00000356956	hsa-miR-129-5p	IGF2R	-0.802435	0.00521146	NA	NA	NA	0.526	NA	NA	NA
MIMAT0000242	ENST00000358502	hsa-miR-129-5p	APOL2	-0.832831	0.00277789	NA	-6.93	NA	NA	NA	NA	NA
MIMAT0000242	ENST00000358655	hsa-miR-129-5p	WARS	-0.778119	0.00803314	NA	-5.41	NA	NA	NA	NA	NA
MIMAT0000242	ENST00000359039	hsa-miR-129-5p	KLHL9	-0.77204	0.00887954	NA	NA	NA	0.657	NA	NA	NA
MIMAT0000242	ENST00000359358	hsa-miR-129-5p	KLHL14	-0.802435	0.00521146	NA	-6.22,-8.19,-3.66	NA	NA	NA	NA	NA
MIMAT0000242	ENST00000360141	hsa-miR-129-5p	CD300A	-0.729487	0.0166469	NA	-2.08	NA	NA	NA	NA	NA
MIMAT0000242	ENST00000360870	hsa-miR-129-5p	TTN	-0.802435	0.00521146	NA	NA	NA	0.47	NA	NA	NA
MIMAT0000242	ENST00000361050	hsa-miR-129-5p	MPEG1	-0.729487	0.0166469	NA	-3.14,-6.08,-2.45,-2.5,3.64	NA	NA	NA	NA	NA
MIMAT0000242	ENST00000361114	hsa-miR-129-5p	MICU1	-0.808514	0.00463528	NA	-2.96,5.32	NA	NA	NA	NA	NA
MIMAT0000242	ENST00000361475	hsa-miR-129-5p	TGM2	-0.778119	0.00803314	NA	NA	NA	0.582	NA	NA	NA
MIMAT0000242	ENST00000362007	hsa-miR-129-5p	C1orf85	-0.802435	0.00521146	NA	-6.53	NA	NA	NA	NA	NA
MIMAT0000242	ENST00000366609	hsa-miR-129-5p	IRF2BP2	-0.802435	0.00521146	NA	-3.35,-4	NA	NA	NA	NA	NA
MIMAT0000242	ENST00000367001	hsa-miR-129-5p	SLC30A1	-0.711249	0.0210909	NA	NA	NA	0.913	NA	NA	NA
MIMAT0000242	ENST00000367498	hsa-miR-129-5p	IVNS1ABP	-0.851068	0.00179113	NA	-1.15,-1.79	NA	NA	NA	NA	NA
MIMAT0000242	ENST00000367536	hsa-miR-129-5p	NCF2	-0.729487	0.0166469	NA	NA	NA	0.476	NA	NA	NA
MIMAT0000242	ENST00000367553	hsa-miR-129-5p	NPL	-0.778119	0.00803314	NA	NA	NA	0.701	NA	NA	NA
MIMAT0000242	ENST00000367577	hsa-miR-129-5p	IER5	-0.790277	0.00651422	NA	NA	NA	0.571	NA	NA	NA
MIMAT0000242	ENST00000368102	hsa-miR-129-5p	C1orf204	-0.924016	0.000132953	NA	NA	NA	0.491	NA	NA	NA
MIMAT0000242	ENST00000368626	hsa-miR-129-5p	FRK	-0.844989	0.0020858	NA	NA	NA	0.527	NA	NA	NA
MIMAT0000242	ENST00000369026	hsa-miR-129-5p	MCL1	-0.832831	0.00277789	NA	1.96	NA	NA	NA	NA	NA
MIMAT0000242	ENST00000369448	hsa-miR-129-5p	FAM46C	-0.869305	0.00108699	NA	0.68,-7.43,-0.33,-3.65	NA	NA	NA	NA	NA
MIMAT0000242	ENST00000369534	hsa-miR-129-5p	MPP1	-0.790277	0.00651422	NA	-0.56	NA	NA	NA	NA	NA
MIMAT0000242	ENST00000370214	hsa-miR-129-5p	ABCD3	-0.802435	0.00521146	NA	NA	NA	0.496	NA	NA	NA
MIMAT0000242	ENST00000370315	hsa-miR-129-5p	MB21D1	-0.77204	0.00887954	NA	NA	NA	0.61	NA	NA	NA
MIMAT0000242	ENST00000370509	hsa-miR-129-5p	CREG1	-0.8997	0.000391674	NA	-6.47,-12.29	NA	NA	NA	NA	NA
MIMAT0000242	ENST00000370706	hsa-miR-129-5p	ZNF451	-0.796356	0.005837	NA	-3.32	NA	NA	NA	NA	NA
MIMAT0000242	ENST00000371696	hsa-miR-129-5p	AGPAT2	-0.753803	0.0117948	NA	NA	15.7566	NA	NA	NA	NA
MIMAT0000242	ENST00000372348	hsa-miR-129-5p	ABL1	-0.83891	0.00241399	NA	-6.41	NA	NA	NA	NA	NA
MIMAT0000242	ENST00000372684	hsa-miR-129-5p	RIMS3	-0.875384	0.000905326	NA	-3.61,1.05,-3.46,-9.02,-6.65	NA	NA	NA	NA	NA
MIMAT0000242	ENST00000372685	hsa-miR-129-5p	TCEAL8	-0.759882	0.010758	NA	2.93	NA	NA	NA	NA	NA
MIMAT0000242	ENST00000373087	hsa-miR-129-5p	ZC3H12A	-0.735566	0.0153235	NA	-2.68	NA	NA	NA	NA	NA
MIMAT0000242	ENST00000373312	hsa-miR-129-5p	FAM129B	-0.759882	0.010758	NA	4.3	NA	NA	NA	NA	NA
MIMAT0000242	ENST00000373418	hsa-miR-129-5p	PHC2	-0.741645	0.0140752	NA	5.85	NA	NA	NA	NA	NA
MIMAT0000242	ENST00000373491	hsa-miR-129-5p	TBC1D22B	-0.826752	0.00317971	NA	1.95	NA	NA	NA	NA	NA
MIMAT0000242	ENST00000373624	hsa-miR-129-5p	DENND1A	-0.747724	0.0128997	NA	0.81	NA	NA	NA	NA	NA
MIMAT0000242	ENST00000374466	hsa-miR-129-5p	CSGALNACT2	-0.70517	0.0227377	NA	NA	NA	0.468	NA	NA	NA
MIMAT0000242	ENST00000374517	hsa-miR-129-5p	TXN	-0.802435	0.00521146	NA	-2.57	NA	NA	NA	NA	NA
MIMAT0000242	ENST00000374580	hsa-miR-129-5p	BMPR2	-0.851068	0.00179113	NA	NA	NA	NA	Non-Functional MTI (Weak)	In situ hybridization//Microarray//qRT-PCR	19487295
MIMAT0000242	ENST00000375223	hsa-miR-129-5p	HIATL2	-0.765961	0.00978704	NA	NA	NA	0.764	NA	NA	NA
MIMAT0000242	ENST00000375464	hsa-miR-129-5p	C9orf89	-0.747724	0.0128997	NA	-1.31	NA	NA	NA	NA	NA
MIMAT0000242	ENST00000375549	hsa-miR-129-5p	SDHD	-0.844989	0.0020858	NA	2.12	NA	NA	NA	NA	NA
MIMAT0000242	ENST00000375820	hsa-miR-129-5p	COL4A1	-0.735566	0.0153235	NA	-5.19,-2.25,-3.07,-6.42,0.69	NA	NA	NA	NA	NA
MIMAT0000242	ENST00000376509	hsa-miR-129-5p	PIM2	-0.826752	0.00317971	NA	NA	NA	0.605	NA	NA	NA
MIMAT0000242	ENST00000376962	hsa-miR-129-5p	ZFAND5	-0.759882	0.010758	NA	-1.77,0.35,-5.39,-5.07	NA	NA	NA	NA	NA
MIMAT0000242	ENST00000376980	hsa-miR-129-5p	DNAJC1	-0.83891	0.00241399	NA	-8.49,-2.99	NA	NA	NA	NA	NA
MIMAT0000242	ENST00000378024	hsa-miR-129-5p	AHNAK	-0.863226	0.00129381	NA	-7.35	NA	NA	NA	NA	NA
MIMAT0000242	ENST00000378842	hsa-miR-129-5p	GALT	-0.869305	0.00108699	NA	-1.08	NA	NA	NA	NA	NA
MIMAT0000242	ENST00000379297	hsa-miR-129-5p	ACOT9	-0.717329	0.0195283	NA	NA	16.346	NA	NA	NA	NA
MIMAT0000242	ENST00000379735	hsa-miR-129-5p	SEC24D	-0.778119	0.00803314	NA	-1.37	NA	NA	NA	NA	NA
MIMAT0000242	ENST00000380498	hsa-miR-129-5p	CD68	-0.8997	0.000391674	NA	-2.73	NA	NA	NA	NA	NA
MIMAT0000242	ENST00000381192	hsa-miR-129-5p	CD99	-0.70517	0.0227377	NA	NA	NA	0.477	NA	NA	NA
MIMAT0000242	ENST00000382291	hsa-miR-129-5p	NRSN2	-0.735566	0.0153235	NA	-5.13	NA	NA	NA	NA	NA
MIMAT0000242	ENST00000388922	hsa-miR-129-5p	ACVRL1	-0.729487	0.0166469	NA	3.08,-5.97	NA	NA	NA	NA	NA
MIMAT0000242	ENST00000390658	hsa-miR-129-5p	EID2	-0.747724	0.0128997	NA	NA	NA	0.521	NA	NA	NA
MIMAT0000242	ENST00000391781	hsa-miR-129-5p	ZNF320	-0.960491	1.01632e-05	NA	NA	NA	0.668	NA	NA	NA
MIMAT0000242	ENST00000391971	hsa-miR-129-5p	SEPT2	-0.790277	0.00651422	NA	-3.37,-1.97	NA	NA	NA	NA	NA
MIMAT0000242	ENST00000391973	hsa-miR-129-5p	SEPT2	-0.759882	0.010758	NA	-3.37,-1.97	NA	NA	NA	NA	NA
MIMAT0000242	ENST00000392244	hsa-miR-129-5p	SUMO1	-0.711249	0.0210909	NA	-6.88,-2.27,-0.74	NA	NA	NA	NA	NA
MIMAT0000242	ENST00000392373	hsa-miR-129-5p	STX2	-0.717329	0.0195283	NA	-1.52	NA	NA	NA	NA	NA
MIMAT0000242	ENST00000394652	hsa-miR-129-5p	IL16	-0.711249	0.0210909	NA	-17.05,-2.25,-6.37,-5.93	NA	NA	NA	NA	NA
MIMAT0000242	ENST00000394934	hsa-miR-129-5p	PSAP	-0.723408	0.0180477	NA	5.41	NA	NA	NA	NA	NA
MIMAT0000242	ENST00000395124	hsa-miR-129-5p	SLC43A3	-0.735566	0.0153235	NA	-3.12	NA	NA	NA	NA	NA
MIMAT0000242	ENST00000396271	hsa-miR-129-5p	ACBD5	-0.741645	0.0140752	NA	-7.06,-9.03,-3.14,0.81,2.28	NA	NA	NA	NA	NA
MIMAT0000242	ENST00000396373	hsa-miR-129-5p	ETV6	-0.8997	0.000391674	NA	NA	NA	NA	Non-Functional MTI (Weak)	In situ hybridization//Microarray//qRT-PCR	19487295
MIMAT0000242	ENST00000396432	hsa-miR-129-5p	ARHGAP21	-0.70517	0.0227377	NA	-7.6	NA	NA	NA	NA	NA
MIMAT0000242	ENST00000396761	hsa-miR-129-5p	ATG9A	-0.717329	0.0195283	NA	-3.18	NA	NA	NA	NA	NA
MIMAT0000242	ENST00000396891	hsa-miR-129-5p	HIST1H2BK	-0.735566	0.0153235	NA	-9.11	NA	NA	NA	NA	NA
MIMAT0000242	ENST00000397189	hsa-miR-129-5p	PHF16	-0.784198	0.00724549	NA	2.26	NA	NA	NA	NA	NA
MIMAT0000242	ENST00000397203	hsa-miR-129-5p	ERC1	-0.729487	0.0166469	NA	NA	NA	0.775	NA	NA	NA
MIMAT0000242	ENST00000397747	hsa-miR-129-5p	PDCD1LG2	-0.778119	0.00803314	NA	-7.46	NA	NA	NA	NA	NA
MIMAT0000242	ENST00000399173	hsa-miR-129-5p	FGR	-0.729487	0.0166469	NA	0.021	NA	NA	NA	NA	NA
MIMAT0000242	ENST00000399640	hsa-miR-129-5p	ST3GAL1	-0.802435	0.00521146	NA	NA	NA	0.588	NA	NA	NA
MIMAT0000242	ENST00000400592	hsa-miR-129-5p	AL136219.1	-0.729487	0.0166469	NA	NA	NA	0.489	NA	NA	NA
MIMAT0000242	ENST00000402983	hsa-miR-129-5p	HENMT1	-0.70517	0.0227377	NA	-7.28	NA	NA	NA	NA	NA
MIMAT0000242	ENST00000405348	hsa-miR-129-5p	CAV1	-0.765961	0.00978704	NA	NA	NA	0.56	NA	NA	NA
MIMAT0000242	ENST00000408954	hsa-miR-129-5p	DAPK1	-0.747724	0.0128997	NA	-9.36	NA	NA	NA	NA	NA
MIMAT0000242	ENST00000408965	hsa-miR-129-5p	CEBPD	-0.881463	0.000746861	NA	-9.22,-2.6	NA	NA	NA	NA	NA
MIMAT0000242	ENST00000409548	hsa-miR-129-5p	ATHL1	-0.765961	0.00978704	NA	-4.73	NA	NA	NA	NA	NA
MIMAT0000242	ENST00000411809	hsa-miR-129-5p	CLINT1	-0.70517	0.0227377	NA	-1.58,2.74	NA	NA	NA	NA	NA
MIMAT0000242	ENST00000413364	hsa-miR-129-5p	LITAF	-0.778119	0.00803314	NA	NA	NA	0.458	NA	NA	NA
MIMAT0000242	ENST00000415806	hsa-miR-129-5p	TNFAIP8	-0.796356	0.005837	NA	NA	NA	0.882	NA	NA	NA
MIMAT0000242	ENST00000416247	hsa-miR-129-5p	SMIM13	-0.765961	0.00978704	NA	NA	NA	0.701	NA	NA	NA
MIMAT0000242	ENST00000416810	hsa-miR-129-5p	C15orf57	-0.711249	0.0210909	NA	13.69	NA	NA	NA	NA	NA
MIMAT0000242	ENST00000418930	hsa-miR-129-5p	E2F5	-0.717329	0.0195283	NA	NA	NA	0.485	NA	NA	NA
MIMAT0000242	ENST00000419235	hsa-miR-129-5p	DUSP22	-0.70517	0.0227377	NA	NA	NA	0.601	NA	NA	NA
MIMAT0000242	ENST00000420890	hsa-miR-129-5p	CCDC141	-0.802435	0.00521146	NA	-3.43	NA	NA	NA	NA	NA
MIMAT0000242	ENST00000421804	hsa-miR-129-5p	MERTK	-0.808514	0.00463528	NA	6.02,-2.95	NA	NA	NA	NA	NA
MIMAT0000242	ENST00000426216	hsa-miR-129-5p	ATP9B	-0.875384	0.000905326	NA	-1.8	NA	NA	NA	NA	NA
MIMAT0000242	ENST00000427103	hsa-miR-129-5p	GFI1	-0.753803	0.0117948	NA	NA	NA	0.486	NA	NA	NA
MIMAT0000242	ENST00000431118	hsa-miR-129-5p	CYP20A1	-0.723408	0.0180477	NA	NA	NA	0.833	NA	NA	NA
MIMAT0000242	ENST00000431952	hsa-miR-129-5p	SP100	-0.741645	0.0140752	NA	NA	NA	0.94	NA	NA	NA
MIMAT0000242	ENST00000434271	hsa-miR-129-5p	CTSB	-0.905779	0.000307323	NA	NA	NA	0.725	NA	NA	NA
MIMAT0000242	ENST00000439151	hsa-miR-129-5p	NSD1	-0.808514	0.00463528	NA	NA	NA	0.705	NA	NA	NA
MIMAT0000242	ENST00000449428	hsa-miR-129-5p	MXRA7	-0.717329	0.0195283	NA	-8.91	NA	NA	NA	NA	NA
MIMAT0000242	ENST00000458537	hsa-miR-129-5p	SKIL	-0.729487	0.0166469	NA	NA	NA	0.602	NA	NA	NA
MIMAT0000242	ENST00000471229	hsa-miR-129-5p	ARMCX3	-0.887542	0.000609666	NA	-1.94,-8.34,0.036	NA	NA	NA	NA	NA
MIMAT0000242	ENST00000473341	hsa-miR-129-5p	PARP12	-0.826752	0.00317971	NA	NA	NA	0.467	NA	NA	NA
MIMAT0000242	ENST00000481643	hsa-miR-129-5p	GLT8D1	-0.814593	0.00410613	NA	NA	NA	0.518	NA	NA	NA
MIMAT0000242	ENST00000482512	hsa-miR-129-5p	GOLGB1	-0.753803	0.0117948	NA	NA	NA	0.992	NA	NA	NA
MIMAT0000242	ENST00000483793	hsa-miR-129-5p	PARP15	-0.83891	0.00241399	NA	NA	NA	0.682	NA	NA	NA
MIMAT0000242	ENST00000484875	hsa-miR-129-5p	SULF2	-0.790277	0.00651422	NA	-3.5,-2.02,-1.93	NA	NA	NA	NA	NA
MIMAT0000242	ENST00000494050	hsa-miR-129-5p	CEP97	-0.711249	0.0210909	NA	0.16	NA	NA	NA	NA	NA
MIMAT0000242	ENST00000509359	hsa-miR-129-5p	TIMM8B	-0.802435	0.00521146	NA	NA	NA	0.691	NA	NA	NA
MIMAT0000242	ENST00000512576	hsa-miR-129-5p	PAICS	-0.826752	0.00317971	NA	-2.49	NA	NA	NA	NA	NA
MIMAT0000242	ENST00000514247	hsa-miR-129-5p	UFSP2	-0.717329	0.0195283	NA	NA	NA	0.704	NA	NA	NA
MIMAT0000242	ENST00000517608	hsa-miR-129-5p	UBE2W	-0.857147	0.00152784	NA	NA	NA	0.588	NA	NA	NA
MIMAT0000242	ENST00000518547	hsa-miR-129-5p	MTSS1	-0.723408	0.0180477	NA	1.81,2.5	NA	NA	NA	NA	NA
MIMAT0000242	ENST00000519676	hsa-miR-129-5p	SLC25A30	-0.753803	0.0117948	NA	NA	NA	0.492	NA	NA	NA
MIMAT0000242	ENST00000521180	hsa-miR-129-5p	ST3GAL1	-0.741645	0.0140752	NA	6.43	NA	NA	NA	NA	NA
MIMAT0000242	ENST00000526049	hsa-miR-129-5p	VIMP	-0.875384	0.000905326	NA	-10.95,0.53	NA	NA	NA	NA	NA
MIMAT0000242	ENST00000528851	hsa-miR-129-5p	MS4A6A	-0.753803	0.0117948	NA	NA	NA	0.511	NA	NA	NA
MIMAT0000242	ENST00000537185	hsa-miR-129-5p	SERPINB1	-0.802435	0.00521146	NA	-4.18	NA	NA	NA	NA	NA
MIMAT0000242	ENST00000537938	hsa-miR-129-5p	KLHL9	-0.83891	0.00241399	NA	-4.93,2.17,3.88,-2.57	NA	NA	NA	NA	NA
MIMAT0000242	ENST00000540988	hsa-miR-129-5p	CLECL1	-0.917937	0.00017953	NA	NA	NA	0.479	NA	NA	NA
MIMAT0000242	ENST00000541426	hsa-miR-129-5p	ETV6	-0.851068	0.00179113	NA	NA	NA	NA	Non-Functional MTI (Weak)	In situ hybridization//Microarray//qRT-PCR	19487295
MIMAT0000242	ENST00000544915	hsa-miR-129-5p	ARNTL2	-0.765961	0.00978704	NA	NA	NA	0.54	NA	NA	NA
MIMAT0000242	ENST00000545027	hsa-miR-129-5p	ETV6	-0.802435	0.00521146	NA	NA	NA	NA	Non-Functional MTI (Weak)	In situ hybridization//Microarray//qRT-PCR	19487295
MIMAT0000242	ENST00000553458	hsa-miR-129-5p	ALDH6A1	-0.735566	0.0153235	NA	NA	NA	0.586	NA	NA	NA
MIMAT0000242	ENST00000555619	hsa-miR-129-5p	NPC2	-0.765961	0.00978704	NA	8.97	NA	NA	NA	NA	NA
MIMAT0000242	ENST00000580104	hsa-miR-129-5p	TRAPPC8	-0.857147	0.00152784	NA	NA	NA	0.76	NA	NA	NA
MIMAT0000242	ENST00000585682	hsa-miR-129-5p	FAM198B	-0.729487	0.0166469	NA	NA	NA	0.457	NA	NA	NA
MIMAT0000242	ENST00000373313	hsa-miR-129-5p	MAFB	-0.948333	2.92859e-05	-0.01	-6.37,-5.15	NA	0.652	NA	NA	NA
MIMAT0000242	ENST00000373509	hsa-miR-129-5p	PIM1	-0.790277	0.00651422	-0.01	-5.68,-4.17,2	NA	0.619	NA	NA	NA
MIMAT0000242	ENST00000373509	hsa-miR-129-5p	PIM1	-0.790277	0.00651422	NA	NA	NA	0.619	NA	NA	NA
MIMAT0000242	ENST00000245787	hsa-miR-129-5p	INSIG2	-0.711249	0.0210909	NULL	-4.48,-4.05	NA	0.618	NA	NA	NA
MIMAT0000242	ENST00000358867	hsa-miR-129-5p	TMEM126B	-0.717329	0.0195283	NULL	-3.13	NA	NA	NA	NA	NA
MIMAT0000242	ENST00000534064	hsa-miR-129-5p	INTS4	-0.753803	0.0117948	NULL	NA	NA	NA	NA	NA	NA
MIMAT0005891	ENST00000216554	hsa-miR-1303	EIF5	-0.706595	0.0223441	-0.02	-1.49,-3.26,-10.26,-7.63	NA	NA	NA	NA	NA
MIMAT0005891	ENST00000236228	hsa-miR-1303	PTBP2	-0.81915	0.00373895	NA	-3.55,-4.14	NA	NA	NA	NA	NA
MIMAT0005891	ENST00000296877	hsa-miR-1303	LEAP2	-0.719101	0.0190882	NA	NA	NA	0.469	NA	NA	NA
MIMAT0005891	ENST00000350721	hsa-miR-1303	ATR	-0.775379	0.00840728	NA	-10.06	NA	NA	NA	NA	NA
MIMAT0005891	ENST00000443798	hsa-miR-1303	SEC14L1	-0.787885	0.00679543	NA	-1.8	NA	NA	NA	NA	NA
MIMAT0005891	ENST00000517309	hsa-miR-1303	PTDSS1	-0.769126	0.00930684	NA	NA	NA	0.486	NA	NA	NA
MIMAT0005891	ENST00000559192	hsa-miR-1303	USP3	-0.700342	0.0241072	NA	NA	NA	0.547	NA	NA	NA
MIMAT0005891	ENST00000568604	hsa-miR-1303	MTMR10	-0.725354	0.0175906	NA	NA	NA	0.722	NA	NA	NA
MIMAT0022726	ENST00000217026	hsa-miR-1306-5p	MYBL2	-0.733333	0.0158006	NA	NA	NA	0.545	NA	NA	NA
MIMAT0022726	ENST00000220966	hsa-miR-1306-5p	PYCRL	-0.733333	0.0158006	NA	NA	NA	0.676	NA	NA	NA
MIMAT0022726	ENST00000233190	hsa-miR-1306-5p	NDUFS1	-0.818182	0.00381492	NA	NA	NA	0.46	NA	NA	NA
MIMAT0022726	ENST00000237822	hsa-miR-1306-5p	C2orf43	-0.721212	0.0185732	NA	NA	NA	0.516	NA	NA	NA
MIMAT0022726	ENST00000247461	hsa-miR-1306-5p	CANX	-0.830303	0.00294023	NA	NA	NA	0.564	NA	NA	NA
MIMAT0022726	ENST00000254508	hsa-miR-1306-5p	NUP210	-0.709091	0.0216659	NA	NA	NA	0.618	NA	NA	NA
MIMAT0022726	ENST00000258411	hsa-miR-1306-5p	WNT10A	-0.842424	0.00222003	NA	NA	NA	0.489	NA	NA	NA
MIMAT0022726	ENST00000258424	hsa-miR-1306-5p	COX5B	-0.709091	0.0216659	NA	NA	NA	0.453	NA	NA	NA
MIMAT0022726	ENST00000258457	hsa-miR-1306-5p	C2orf49	-0.721212	0.0185732	NA	NA	NA	0.538	NA	NA	NA
MIMAT0022726	ENST00000261942	hsa-miR-1306-5p	FAF2	-0.769697	0.00922195	NA	NA	NA	0.452	NA	NA	NA
MIMAT0022726	ENST00000262643	hsa-miR-1306-5p	CCNE1	-0.733333	0.0158006	NA	NA	NA	0.491	NA	NA	NA
MIMAT0022726	ENST00000263239	hsa-miR-1306-5p	DDX18	-0.721212	0.0185732	NA	NA	NA	0.529	NA	NA	NA
MIMAT0022726	ENST00000267868	hsa-miR-1306-5p	RAD51	-0.769697	0.00922195	NA	NA	NA	0.515	NA	NA	NA
MIMAT0022726	ENST00000287844	hsa-miR-1306-5p	ABCF2	-0.745455	0.0133301	NA	NA	NA	0.489	NA	NA	NA
MIMAT0022726	ENST00000297592	hsa-miR-1306-5p	RAD54B	-0.709091	0.0216659	NA	NA	NA	0.822	NA	NA	NA
MIMAT0022726	ENST00000301764	hsa-miR-1306-5p	DDB1	-0.733333	0.0158006	NA	NA	NA	0.477	NA	NA	NA
MIMAT0022726	ENST00000301905	hsa-miR-1306-5p	PBK	-0.721212	0.0185732	NA	NA	NA	0.537	NA	NA	NA
MIMAT0022726	ENST00000304567	hsa-miR-1306-5p	RRM2	-0.806061	0.00486206	NA	NA	NA	0.511	NA	NA	NA
MIMAT0022726	ENST00000304788	hsa-miR-1306-5p	NANP	-0.915152	0.000204472	NA	NA	NA	0.504	NA	NA	NA
MIMAT0022726	ENST00000305885	hsa-miR-1306-5p	FEN1	-0.721212	0.0185732	NA	NA	NA	0.747	NA	NA	NA
MIMAT0022726	ENST00000311506	hsa-miR-1306-5p	METTL2A	-0.806061	0.00486206	NA	NA	NA	0.523	NA	NA	NA
MIMAT0022726	ENST00000318782	hsa-miR-1306-5p	PAQR4	-0.927273	0.000112035	NA	NA	NA	0.506	NA	NA	NA
MIMAT0022726	ENST00000322213	hsa-miR-1306-5p	SMC1A	-0.757576	0.0111434	NA	NA	NA	0.898	NA	NA	NA
MIMAT0022726	ENST00000330263	hsa-miR-1306-5p	MRTO4	-0.745455	0.0133301	NA	NA	NA	0.588	NA	NA	NA
MIMAT0022726	ENST00000333055	hsa-miR-1306-5p	MGAT1	-0.709091	0.0216659	NA	NA	NA	0.607	NA	NA	NA
MIMAT0022726	ENST00000335725	hsa-miR-1306-5p	TDP1	-0.709091	0.0216659	NA	NA	NA	0.49	NA	NA	NA
MIMAT0022726	ENST00000344034	hsa-miR-1306-5p	PPM1G	-0.842424	0.00222003	NA	NA	NA	0.583	NA	NA	NA
MIMAT0022726	ENST00000350051	hsa-miR-1306-5p	BIRC5	-0.769697	0.00922195	NA	NA	NA	0.469	NA	NA	NA
MIMAT0022726	ENST00000353214	hsa-miR-1306-5p	ARPC5L	-0.709091	0.0216659	NA	NA	NA	0.563	NA	NA	NA
MIMAT0022726	ENST00000354725	hsa-miR-1306-5p	SND1	-0.866667	0.00117354	NA	NA	NA	0.498	NA	NA	NA
MIMAT0022726	ENST00000357214	hsa-miR-1306-5p	SFPQ	-0.721212	0.0185732	NA	NA	NA	0.506	NA	NA	NA
MIMAT0022726	ENST00000358015	hsa-miR-1306-5p	RAD23B	-0.769697	0.00922195	NA	NA	NA	0.526	NA	NA	NA
MIMAT0022726	ENST00000360244	hsa-miR-1306-5p	APH1A	-0.806061	0.00486206	NA	NA	NA	0.486	NA	NA	NA
MIMAT0022726	ENST00000361565	hsa-miR-1306-5p	IPO9	-0.890909	0.000542144	NA	NA	NA	0.52	NA	NA	NA
MIMAT0022726	ENST00000361919	hsa-miR-1306-5p	PRC1	-0.793939	0.00609992	NA	NA	NA	0.573	NA	NA	NA
MIMAT0022726	ENST00000366971	hsa-miR-1306-5p	FLVCR1	-0.757576	0.0111434	NA	NA	NA	0.47	NA	NA	NA
MIMAT0022726	ENST00000367242	hsa-miR-1306-5p	TMEM183A	-0.769697	0.00922195	NA	NA	NA	0.498	NA	NA	NA
MIMAT0022726	ENST00000367549	hsa-miR-1306-5p	DHX9	-0.793939	0.00609992	NA	NA	NA	0.465	NA	NA	NA
MIMAT0022726	ENST00000370474	hsa-miR-1306-5p	C6orf57	-0.781818	0.00754701	NA	NA	NA	0.507	NA	NA	NA
MIMAT0022726	ENST00000370544	hsa-miR-1306-5p	LMO4	-0.757576	0.0111434	NA	NA	NA	0.988	NA	NA	NA
MIMAT0022726	ENST00000372224	hsa-miR-1306-5p	KIF2C	-0.793939	0.00609992	NA	NA	NA	0.508	NA	NA	NA
MIMAT0022726	ENST00000373014	hsa-miR-1306-5p	UTP11L	-0.757576	0.0111434	NA	NA	NA	0.614	NA	NA	NA
MIMAT0022726	ENST00000373055	hsa-miR-1306-5p	CDCA8	-0.757576	0.0111434	NA	NA	NA	0.627	NA	NA	NA
MIMAT0022726	ENST00000374617	hsa-miR-1306-5p	WDR46	-0.745455	0.0133301	NA	NA	NA	0.543	NA	NA	NA
MIMAT0022726	ENST00000375256	hsa-miR-1306-5p	ZNF367	-0.854545	0.0016368	NA	NA	NA	0.508	NA	NA	NA
MIMAT0022726	ENST00000375749	hsa-miR-1306-5p	POFUT1	-0.757576	0.0111434	NA	NA	NA	0.806	NA	NA	NA
MIMAT0022726	ENST00000376621	hsa-miR-1306-5p	GNL1	-0.709091	0.0216659	NA	NA	NA	0.784	NA	NA	NA
MIMAT0022726	ENST00000376854	hsa-miR-1306-5p	C9orf40	-0.878788	0.000813862	NA	NA	NA	0.467	NA	NA	NA
MIMAT0022726	ENST00000379607	hsa-miR-1306-5p	EIF1AX	-0.709091	0.0216659	NA	NA	NA	0.451	NA	NA	NA
MIMAT0022726	ENST00000379772	hsa-miR-1306-5p	C20orf27	-0.745455	0.0133301	NA	NA	NA	0.497	NA	NA	NA
MIMAT0022726	ENST00000380649	hsa-miR-1306-5p	HADHA	-0.733333	0.0158006	NA	NA	NA	0.508	NA	NA	NA
MIMAT0022726	ENST00000382247	hsa-miR-1306-5p	DCAF16	-0.745455	0.0133301	NA	NA	NA	0.811	NA	NA	NA
MIMAT0022726	ENST00000389501	hsa-miR-1306-5p	SMYD5	-0.721212	0.0185732	NA	NA	NA	0.451	NA	NA	NA
MIMAT0022726	ENST00000393651	hsa-miR-1306-5p	SRPK2	-0.733333	0.0158006	NA	NA	NA	0.476	NA	NA	NA
MIMAT0022726	ENST00000394395	hsa-miR-1306-5p	TADA2A	-0.745455	0.0133301	NA	NA	NA	0.596	NA	NA	NA
MIMAT0022726	ENST00000394818	hsa-miR-1306-5p	INCENP	-0.721212	0.0185732	NA	NA	NA	0.486	NA	NA	NA
MIMAT0022726	ENST00000394942	hsa-miR-1306-5p	WDR89	-0.757576	0.0111434	NA	NA	NA	0.753	NA	NA	NA
MIMAT0022726	ENST00000395472	hsa-miR-1306-5p	SOCS4	-0.757576	0.0111434	NA	NA	NA	0.582	NA	NA	NA
MIMAT0022726	ENST00000396981	hsa-miR-1306-5p	UBE2G1	-0.757576	0.0111434	NA	NA	NA	0.454	NA	NA	NA
MIMAT0022726	ENST00000397802	hsa-miR-1306-5p	POLR3D	-0.854545	0.0016368	NA	NA	NA	0.494	NA	NA	NA
MIMAT0022726	ENST00000402868	hsa-miR-1306-5p	SETD8	-0.769697	0.00922195	NA	NA	NA	0.46	NA	NA	NA
MIMAT0022726	ENST00000406606	hsa-miR-1306-5p	VAV2	-0.733333	0.0158006	NA	NA	NA	0.563	NA	NA	NA
MIMAT0022726	ENST00000414487	hsa-miR-1306-5p	SNRPE	-0.745455	0.0133301	NA	NA	NA	0.572	NA	NA	NA
MIMAT0022726	ENST00000454366	hsa-miR-1306-5p	GTSE1	-0.745455	0.0133301	NA	NA	NA	0.456	NA	NA	NA
MIMAT0022726	ENST00000458198	hsa-miR-1306-5p	CDKN2AIPNL	-0.830303	0.00294023	NA	NA	NA	0.579	NA	NA	NA
MIMAT0022726	ENST00000480046	hsa-miR-1306-5p	METTL2B	-0.866667	0.00117354	NA	NA	NA	0.472	NA	NA	NA
MIMAT0022726	ENST00000539084	hsa-miR-1306-5p	NCAPD2	-0.709091	0.0216659	NA	NA	NA	0.645	NA	NA	NA
MIMAT0022726	ENST00000541179	hsa-miR-1306-5p	POSTN	-0.709091	0.0216659	NA	NA	NA	0.465	NA	NA	NA
MIMAT0022726	ENST00000551765	hsa-miR-1306-5p	GATC	-0.709091	0.0216659	NA	NA	NA	0.531	NA	NA	NA
MIMAT0000427	ENST00000310015	hsa-miR-133a-3p	SP3	-0.725354	0.0175906	-0.307	-6.25	NA	NA	NA	NA	NA
MIMAT0000427	ENST00000310015	hsa-miR-133a-3p	SP3	-0.725354	0.0175906	-0.307	NA	NA	NA	NA	NA	NA
MIMAT0000427	ENST00000344908	hsa-miR-133a-3p	MAP3K2	-0.73786	0.0148436	-0.128	-11.59,-4.32	NA	NA	NA	NA	NA
MIMAT0000427	ENST00000337435	hsa-miR-133a-3p	NIPA1	-0.831656	0.00285249	-0.049	-8.71,-12.27,-4.67	NA	0.693	NA	NA	NA
MIMAT0000427	ENST00000337435	hsa-miR-133a-3p	NIPA1	-0.831656	0.00285249	-0.049	NA	NA	0.693	NA	NA	NA
MIMAT0000427	ENST00000243344	hsa-miR-133a-3p	TTC21B	-0.700342	0.0241072	NA	-2.3	NA	0.476	NA	NA	NA
MIMAT0000427	ENST00000392237	hsa-miR-133a-3p	ICA1L	-0.725354	0.0175906	NA	-0.48	NA	NA	NA	NA	NA
MIMAT0000427	ENST00000533777	hsa-miR-133a-3p	CTSH	-0.831656	0.00285249	NA	NA	NA	0.474	NA	NA	NA
MIMAT0000427	ENST00000574110	hsa-miR-133a-3p	URI1	-0.781632	0.007571	NA	NA	NA	0.495	NA	NA	NA
MIMAT0000447	ENST00000293328	hsa-miR-134-5p	STAT5B	-0.742387	0.0139278	-0.508	-0.83,-10.14,-3.07	NA	0.998	NA	NA	NA
MIMAT0000447	ENST00000320672	hsa-miR-134-5p	SSBP2	-0.766929	0.00963836	-0.386	-8.31	NA	0.893	NA	NA	NA
MIMAT0000447	ENST00000382297	hsa-miR-134-5p	KANK1	-0.742387	0.0139278	-0.328	-9.25	NA	NA	NA	NA	NA
MIMAT0000447	ENST00000261187	hsa-miR-134-5p	SLC16A7	-0.754658	0.0116449	-0.226	0.61,-9.47	NA	0.964	NA	NA	NA
MIMAT0000447	ENST00000360998	hsa-miR-134-5p	STRBP	-0.717845	0.0193993	-0.179	NA	NA	NA	NA	NA	NA
MIMAT0000447	ENST00000337147	hsa-miR-134-5p	EZR	-0.963263	7.6231e-06	-0.129	-8.57,-0.87	NA	NA	NA	NA	NA
MIMAT0000447	ENST00000278174	hsa-miR-134-5p	BTBD10	-0.717845	0.0193993	-0.11	-9.67	NA	NA	NA	NA	NA
MIMAT0000447	ENST00000374395	hsa-miR-134-5p	RCAN3	-0.7792	0.00788889	-0.106	-9.29	NA	0.57	NA	NA	NA
MIMAT0000447	ENST00000409871	hsa-miR-134-5p	ZC3H6	-0.828283	0.00307477	-0.1	-2.01,-11.87,-4.34	NA	NA	NA	NA	NA
MIMAT0000447	ENST00000290858	hsa-miR-134-5p	CBFB	-0.766929	0.00963836	-0.019,-0.024	-5.4	NA	0.573	NA	NA	NA
MIMAT0000447	ENST00000380345	hsa-miR-134-5p	LHFPL2	-0.730116	0.0165062	-0.043	-13.88	NA	0.541	NA	NA	NA
MIMAT0000447	ENST00000360490	hsa-miR-134-5p	MME	-0.742387	0.0139278	-0.034	-11.91	NA	NA	NA	NA	NA
MIMAT0000447	ENST00000219343	hsa-miR-134-5p	SLC7A6	-0.705575	0.0226256	-0.03	-13.87	NA	NA	NA	NA	NA
MIMAT0000447	ENST00000396987	hsa-miR-134-5p	AGPAT6	-0.766929	0.00963836	-0.03	NA	NA	0.465	NA	NA	NA
MIMAT0000447	ENST00000521271	hsa-miR-134-5p	CPNE3	-0.791471	0.00637708	-0.02	-4.08,-1.14,-6.88	NA	NA	NA	NA	NA
MIMAT0000447	ENST00000338637	hsa-miR-134-5p	ZNF81	-0.730116	0.0165062	-0.01	-6.21,-9.27,-7.13,-5.79	NA	0.613	NA	NA	NA
MIMAT0000447	ENST00000262455	hsa-miR-134-5p	ERP44	-0.705575	0.0226256	-0.01	-9.11,-4.51,-4.16,-8.3	NA	NA	NA	NA	NA
MIMAT0000447	ENST00000377669	hsa-miR-134-5p	KLF12	-0.803741	0.00508358	-0.01	3.75,-7.25,-4.82,-8.7	NA	NA	NA	NA	NA
MIMAT0000447	ENST00000254801	hsa-miR-134-5p	IGJ	-0.717845	0.0193993	NA	-10.06	NA	0.74	NA	NA	NA
MIMAT0000447	ENST00000276282	hsa-miR-134-5p	MFHAS1	-0.791471	0.00637708	NA	-6.29	NA	0.947	NA	NA	NA
MIMAT0000447	ENST00000281741	hsa-miR-134-5p	TXNDC16	-0.865096	0.00122739	NA	-6.08,-9.5	NA	0.691	NA	NA	NA
MIMAT0000447	ENST00000308910	hsa-miR-134-5p	GCSAM	-0.803741	0.00508358	NA	-7.84,-9.21	NA	0.813	NA	NA	NA
MIMAT0000447	ENST00000310430	hsa-miR-134-5p	TNKS	-0.865096	0.00122739	NA	-5.42	NA	0.457	NA	NA	NA
MIMAT0000447	ENST00000326793	hsa-miR-134-5p	ACAP2	-0.791471	0.00637708	NA	-12.27,-5.81,-16.62	NA	0.465	NA	NA	NA
MIMAT0000447	ENST00000332290	hsa-miR-134-5p	C6orf120	-0.754658	0.0116449	NA	-5.15,-6.48,-2.04	NA	0.942	NA	NA	NA
MIMAT0000447	ENST00000336890	hsa-miR-134-5p	LCK	-0.742387	0.0139278	NA	-2.15	NA	0.499	NA	NA	NA
MIMAT0000447	ENST00000362003	hsa-miR-134-5p	PCGF3	-0.705575	0.0226256	NA	-7.75,-9.32,-14.28,-0.84	NA	0.471	NA	NA	NA
MIMAT0000447	ENST00000368324	hsa-miR-134-5p	SYT11	-0.865096	0.00122739	NA	-1.64,-8.6	NA	0.826	NA	NA	NA
MIMAT0000447	ENST00000380833	hsa-miR-134-5p	CLCN4	-0.742387	0.0139278	NA	-6.77	NA	0.598	NA	NA	NA
MIMAT0000447	ENST00000522677	hsa-miR-134-5p	MYBL1	-0.717845	0.0193993	NA	-10.74,-0.77,-13.53,-6.26	NA	0.625	NA	NA	NA
MIMAT0000447	ENST00000220597	hsa-miR-134-5p	PAG1	-0.803741	0.00508358	NA	-2.74,-1.81,-4.1	NA	NA	NA	NA	NA
MIMAT0000447	ENST00000261187	hsa-miR-134-5p	SLC16A7	-0.754658	0.0116449	NA	NA	NA	0.964	NA	NA	NA
MIMAT0000447	ENST00000262738	hsa-miR-134-5p	CELSR1	-0.791471	0.00637708	NA	NA	NA	0.495	NA	NA	NA
MIMAT0000447	ENST00000264057	hsa-miR-134-5p	DGKD	-0.766929	0.00963836	NA	-6.55,-8.34	NA	NA	NA	NA	NA
MIMAT0000447	ENST00000264414	hsa-miR-134-5p	CUL3	-0.766929	0.00963836	NA	-7.25	NA	NA	NA	NA	NA
MIMAT0000447	ENST00000265713	hsa-miR-134-5p	KAT6A	-0.730116	0.0165062	NA	-14.59	NA	NA	NA	NA	NA
MIMAT0000447	ENST00000265741	hsa-miR-134-5p	CDK14	-0.7792	0.00788889	NA	-6.32	NA	NA	NA	NA	NA
MIMAT0000447	ENST00000280886	hsa-miR-134-5p	DIP2C	-0.766929	0.00963836	NA	-7.62	NA	NA	NA	NA	NA
MIMAT0000447	ENST00000281741	hsa-miR-134-5p	TXNDC16	-0.865096	0.00122739	NA	NA	NA	0.691	NA	NA	NA
MIMAT0000447	ENST00000307102	hsa-miR-134-5p	MAP2K1	-0.816012	0.00398914	NA	NA	NA	0.474	NA	NA	NA
MIMAT0000447	ENST00000308910	hsa-miR-134-5p	GCSAM	-0.803741	0.00508358	NA	NA	NA	0.813	NA	NA	NA
MIMAT0000447	ENST00000312234	hsa-miR-134-5p	EIF1AD	-0.742387	0.0139278	NA	-12.32,-16.6	NA	NA	NA	NA	NA
MIMAT0000447	ENST00000312413	hsa-miR-134-5p	CLCN6	-0.742387	0.0139278	NA	NA	NA	0.456	NA	NA	NA
MIMAT0000447	ENST00000319357	hsa-miR-134-5p	STK17A	-0.865096	0.00122739	NA	-6.25	NA	NA	NA	NA	NA
MIMAT0000447	ENST00000320672	hsa-miR-134-5p	SSBP2	-0.766929	0.00963836	NA	NA	NA	0.893	NA	NA	NA
MIMAT0000447	ENST00000324210	hsa-miR-134-5p	MBNL1	-0.717845	0.0193993	NA	-5.52,0.7,-1.12	NA	NA	NA	NA	NA
MIMAT0000447	ENST00000327367	hsa-miR-134-5p	SMAD3	-0.754658	0.0116449	NA	-7.12,-8.77	NA	NA	NA	NA	NA
MIMAT0000447	ENST00000338121	hsa-miR-134-5p	GZF1	-0.754658	0.0116449	NA	NA	NA	0.451	NA	NA	NA
MIMAT0000447	ENST00000341322	hsa-miR-134-5p	BRWD1	-0.889638	0.000566965	NA	1.82,-6.72	NA	NA	NA	NA	NA
MIMAT0000447	ENST00000344099	hsa-miR-134-5p	ZNF14	-0.7792	0.00788889	NA	NA	NA	0.457	NA	NA	NA
MIMAT0000447	ENST00000346049	hsa-miR-134-5p	PTK2B	-0.7792	0.00788889	NA	9.58	NA	NA	NA	NA	NA
MIMAT0000447	ENST00000368491	hsa-miR-134-5p	CEP85L	-0.828283	0.00307477	NA	NA	NA	0.785	NA	NA	NA
MIMAT0000447	ENST00000369046	hsa-miR-134-5p	QRSL1	-0.766929	0.00963836	NA	-9.95	NA	NA	NA	NA	NA
MIMAT0000447	ENST00000370685	hsa-miR-134-5p	PRKACB	-0.754658	0.0116449	NA	-8.88	NA	NA	NA	NA	NA
MIMAT0000447	ENST00000371569	hsa-miR-134-5p	UBE2A	-0.816012	0.00398914	NA	-4.49	NA	NA	NA	NA	NA
MIMAT0000447	ENST00000373233	hsa-miR-134-5p	CHD6	-0.7792	0.00788889	NA	NA	NA	0.537	NA	NA	NA
MIMAT0000447	ENST00000374379	hsa-miR-134-5p	CLIC4	-0.852825	0.00171189	NA	-6.75	NA	NA	NA	NA	NA
MIMAT0000447	ENST00000374395	hsa-miR-134-5p	RCAN3	-0.7792	0.00788889	NA	NA	NA	0.57	NA	NA	NA
MIMAT0000447	ENST00000380833	hsa-miR-134-5p	CLCN4	-0.742387	0.0139278	NA	NA	NA	0.598	NA	NA	NA
MIMAT0000447	ENST00000392920	hsa-miR-134-5p	EVL	-0.730116	0.0165062	NA	-7.03	NA	NA	NA	NA	NA
MIMAT0000447	ENST00000394900	hsa-miR-134-5p	DAK	-0.705575	0.0226256	NA	-9.37	NA	NA	NA	NA	NA
MIMAT0000447	ENST00000395957	hsa-miR-134-5p	YWHAZ	-0.803741	0.00508358	NA	NA	NA	0.776	NA	NA	NA
MIMAT0000447	ENST00000396153	hsa-miR-134-5p	FAF1	-0.828283	0.00307477	NA	NA	NA	0.496	NA	NA	NA
MIMAT0000447	ENST00000407008	hsa-miR-134-5p	NLK	-0.803741	0.00508358	NA	-5.13	NA	NA	NA	NA	NA
MIMAT0000447	ENST00000409919	hsa-miR-134-5p	ANKRD44	-0.889638	0.000566965	NA	-9.7	NA	NA	NA	NA	NA
MIMAT0000447	ENST00000435041	hsa-miR-134-5p	UBE2J1	-0.914179	0.000213749	NA	-8.46,-9.55	NA	NA	NA	NA	NA
MIMAT0000447	ENST00000490000	hsa-miR-134-5p	ZBTB37	-0.730116	0.0165062	NA	NA	NA	0.592	NA	NA	NA
MIMAT0000447	ENST00000522677	hsa-miR-134-5p	MYBL1	-0.717845	0.0193993	NA	NA	NA	0.625	NA	NA	NA
MIMAT0000447	ENST00000531224	hsa-miR-134-5p	BCLAF1	-0.754658	0.0116449	NA	-8.9	NA	NA	NA	NA	NA
MIMAT0000430	ENST00000484875	hsa-miR-138-5p	SULF2	-0.90303	0.000343612	-0.598	-2.46,-16.89,-4.53	NA	NA	NA	NA	NA
MIMAT0000430	ENST00000484875	hsa-miR-138-5p	SULF2	-0.90303	0.000343612	-0.598	NA	NA	NA	NA	NA	NA
MIMAT0000430	ENST00000377453	hsa-miR-138-5p	CLN5	-0.733333	0.0158006	-0.524	-5.68,-15.27	NA	0.787	NA	NA	NA
MIMAT0000430	ENST00000281834	hsa-miR-138-5p	TNFSF4	-0.709091	0.0216659	-0.518	-15.9,-14.41	NA	NA	NA	NA	NA
MIMAT0000430	ENST00000373921	hsa-miR-138-5p	THEMIS2	-0.793939	0.00609992	-0.469	-13.23,-15.96	17.1161,16.0912	NA	NA	NA	NA
MIMAT0000430	ENST00000375446	hsa-miR-138-5p	NINJ1	-0.830303	0.00294023	-0.457	-12.68,-11.34,-16.93	15.6812,16.0912	0.668	NA	NA	NA
MIMAT0000430	ENST00000265523	hsa-miR-138-5p	BLVRA	-0.709091	0.0216659	-0.424	-11.04	17.0828	NA	NA	NA	NA
MIMAT0000430	ENST00000533560	hsa-miR-138-5p	L3MBTL3	-0.709091	0.0216659	-0.423	-6.59,-11.44	NA	NA	NA	NA	NA
MIMAT0000430	ENST00000297107	hsa-miR-138-5p	GALNT10	-0.721212	0.0185732	-0.399	-10.34,-3.56,-13.47,-4.55,-13.89,-16.81	NA	0.831	NA	NA	NA
MIMAT0000430	ENST00000343609	hsa-miR-138-5p	ST6GALNAC4	-0.709091	0.0216659	-0.373	-12.12	NA	NA	NA	NA	NA
MIMAT0000430	ENST00000367589	hsa-miR-138-5p	XPR1	-0.733333	0.0158006	-0.361	NA	NA	NA	NA	NA	NA
MIMAT0000430	ENST00000296315	hsa-miR-138-5p	ARHGEF3	-0.733333	0.0158006	-0.355	-15.65,-2.46,-1.73	NA	NA	NA	NA	NA
MIMAT0000430	ENST00000369109	hsa-miR-138-5p	APH1A	-0.818182	0.00381492	-0.355	-10.05	NA	NA	NA	NA	NA
MIMAT0000430	ENST00000338458	hsa-miR-138-5p	ARHGEF3	-0.757576	0.0111434	-0.355	NA	NA	NA	NA	NA	NA
MIMAT0000430	ENST00000328850	hsa-miR-138-5p	FES	-0.818182	0.00381492	-0.331	-7.56	18.101	NA	NA	NA	NA
MIMAT0000430	ENST00000371941	hsa-miR-138-5p	PREX1	-0.709091	0.0216659	-0.33	-9.11,-15.61,-2.03	NA	NA	NA	NA	NA
MIMAT0000430	ENST00000289707	hsa-miR-138-5p	SLAMF8	-0.721212	0.0185732	-0.324	-13.39,-11.54	NA	NA	NA	NA	NA
MIMAT0000430	ENST00000304385	hsa-miR-138-5p	TMEM154	-0.769697	0.00922195	-0.308	-14.32,-1.08	NA	0.802	NA	NA	NA
MIMAT0000430	ENST00000335464	hsa-miR-138-5p	TMEM104	-0.757576	0.0111434	-0.302	-12.5,-8.34	NA	0.651	NA	NA	NA
MIMAT0000430	ENST00000396056	hsa-miR-138-5p	ZNF35	-0.793939	0.00609992	-0.282	-18.04	NA	NA	NA	NA	NA
MIMAT0000430	ENST00000300658	hsa-miR-138-5p	PGAP3	-0.745455	0.0133301	-0.28	-4,-8.84,-11.96,-11.32	NA	NA	NA	NA	NA
MIMAT0000430	ENST00000356073	hsa-miR-138-5p	TCF4	-0.806061	0.00486206	-0.273	-4.6,-11.53,-6.06,-7.9	NA	NA	NA	NA	NA
MIMAT0000430	ENST00000290866	hsa-miR-138-5p	ACE	-0.745455	0.0133301	-0.263	-11.66	16.2909	NA	NA	NA	NA
MIMAT0000430	ENST00000229769	hsa-miR-138-5p	FANCE	-0.781818	0.00754701	-0.249	-8.95	15.9258,16.7478	0.724	NA	NA	NA
MIMAT0000430	ENST00000358595	hsa-miR-138-5p	ARNT	-0.745455	0.0133301	NA	-10.89,-12.04	NA	0.49	NA	NA	NA
MIMAT0000430	ENST00000398333	hsa-miR-138-5p	C15orf38-AP3S2	-0.721212	0.0185732	-0.237	NA	NA	NA	NA	NA	NA
MIMAT0000430	ENST00000343537	hsa-miR-138-5p	TP53BP2	-0.830303	0.00294023	-0.236	-13.87,-6.64	16.4722	NA	NA	NA	NA
MIMAT0000430	ENST00000380698	hsa-miR-138-5p	SERPINB9	-0.709091	0.0216659	-0.236	-13.96	NA	NA	NA	NA	NA
MIMAT0000430	ENST00000358075	hsa-miR-138-5p	MAGT1	-0.793939	0.00609992	-0.234	-3.67,-12.83	NA	0.63	NA	NA	NA
MIMAT0000430	ENST00000317968	hsa-miR-138-5p	PDLIM5	-0.721212	0.0185732	-0.23	-14.47	NA	NA	NA	NA	NA
MIMAT0000430	ENST00000326427	hsa-miR-138-5p	ITM2C	-0.927273	0.000112035	-0.23	-6.2,-8.95	NA	NA	NA	NA	NA
MIMAT0000430	ENST00000335005	hsa-miR-138-5p	ITM2C	-0.769697	0.00922195	-0.23	-6.2,-8.95	NA	NA	NA	NA	NA
MIMAT0000430	ENST00000228438	hsa-miR-138-5p	CLEC2B	-0.709091	0.0216659	-0.229	-0.83	NA	0.457	NA	NA	NA
MIMAT0000430	ENST00000308660	hsa-miR-138-5p	MARCH3	-0.793939	0.00609992	-0.228	NA	NA	0.723	NA	NA	NA
MIMAT0000430	ENST00000264951	hsa-miR-138-5p	XRN1	-0.830303	0.00294023	-0.205	-3.43,-6.78	NA	0.506	NA	NA	NA
MIMAT0000430	ENST00000392981	hsa-miR-138-5p	XRN1	-0.866667	0.00117354	-0.205	-3.43,-6.78	NA	NA	NA	NA	NA
MIMAT0000430	ENST00000251076	hsa-miR-138-5p	DMXL2	-0.709091	0.0216659	-0.201	-3.32	NA	0.538	NA	NA	NA
MIMAT0000430	ENST00000251076	hsa-miR-138-5p	DMXL2	-0.709091	0.0216659	-0.201	NA	NA	0.538	NA	NA	NA
MIMAT0000430	ENST00000303575	hsa-miR-138-5p	TMED10	-0.733333	0.0158006	-0.2	-15.68	NA	0.456	NA	NA	NA
MIMAT0000430	ENST00000397688	hsa-miR-138-5p	CMKLR1	-0.854545	0.0016368	-0.198	NA	NA	0.524	NA	NA	NA
MIMAT0000430	ENST00000311893	hsa-miR-138-5p	ISCU	-0.709091	0.0216659	-0.197	-11.13	17.4222	NA	NA	NA	NA
MIMAT0000430	ENST00000331426	hsa-miR-138-5p	RBM43	-0.757576	0.0111434	-0.197	-10.2	NA	NA	NA	NA	NA
MIMAT0000430	ENST00000367481	hsa-miR-138-5p	STXBP5	-0.733333	0.0158006	-0.195	NA	NA	NA	NA	NA	NA
MIMAT0000430	ENST00000371072	hsa-miR-138-5p	RAVER2	-0.733333	0.0158006	-0.187	-12.37	NA	0.722	NA	NA	NA
MIMAT0000430	ENST00000420843	hsa-miR-138-5p	ARRB1	-0.721212	0.0185732	-0.187	-2.85	NA	0.462	NA	NA	NA
MIMAT0000430	ENST00000304743	hsa-miR-138-5p	PCNX	-0.806061	0.00486206	-0.181	-11.76,-12.78	NA	0.529	NA	NA	NA
MIMAT0000430	ENST00000358595	hsa-miR-138-5p	ARNT	-0.745455	0.0133301	NA	NA	NA	0.49	NA	NA	NA
MIMAT0000430	ENST00000354956	hsa-miR-138-5p	ATG7	-0.866667	0.00117354	-0.179	NA	NA	NA	NA	NA	NA
MIMAT0000430	ENST00000314830	hsa-miR-138-5p	SH2D3C	-0.878788	0.000813862	-0.173	-8.75	17.0752	NA	NA	NA	NA
MIMAT0000430	ENST00000225719	hsa-miR-138-5p	CPD	-0.745455	0.0133301	-0.172	-8.37	NA	NA	NA	NA	NA
MIMAT0000430	ENST00000409652	hsa-miR-138-5p	APOL6	-0.757576	0.0111434	-0.166	-15.2,-7.97	NA	0.515	NA	NA	NA
MIMAT0000430	ENST00000253814	hsa-miR-138-5p	NDFIP1	-0.806061	0.00486206	-0.164	-17.24	NA	NA	NA	NA	NA
MIMAT0000430	ENST00000370473	hsa-miR-138-5p	GBP1	-0.793939	0.00609992	-0.164	-2.78	NA	NA	NA	NA	NA
MIMAT0000430	ENST00000212355	hsa-miR-138-5p	TGFBR3	-0.745455	0.0133301	-0.161	-6.55	NA	NA	NA	NA	NA
MIMAT0000430	ENST00000212355	hsa-miR-138-5p	TGFBR3	-0.745455	0.0133301	-0.161	NA	NA	NA	NA	NA	NA
MIMAT0000430	ENST00000307145	hsa-miR-138-5p	KLF13	-0.709091	0.0216659	-0.158	-2.51,-10.65,-4.51,-7.97	NA	0.471	NA	NA	NA
MIMAT0000430	ENST00000316316	hsa-miR-138-5p	MCM9	-0.721212	0.0185732	-0.148	NA	NA	NA	NA	NA	NA
MIMAT0000430	ENST00000205636	hsa-miR-138-5p	CMTM6	-0.733333	0.0158006	-0.145	-15.76	NA	0.627	NA	NA	NA
MIMAT0000430	ENST00000236937	hsa-miR-138-5p	FCGR2B	-0.769697	0.00922195	-0.144	-9.89	NA	NA	NA	NA	NA
MIMAT0000430	ENST00000251642	hsa-miR-138-5p	DHX58	-0.733333	0.0158006	-0.14	-5.77,-3.82	16.3633	NA	NA	NA	NA
MIMAT0000430	ENST00000374580	hsa-miR-138-5p	BMPR2	-0.854545	0.0016368	-0.135	-4.89,-11.82,-8.61	NA	NA	NA	NA	NA
MIMAT0000430	ENST00000368489	hsa-miR-138-5p	ATP8B2	-0.709091	0.0216659	-0.133	-2.85	NA	NA	NA	NA	NA
MIMAT0000430	ENST00000287957	hsa-miR-138-5p	GATAD1	-0.721212	0.0185732	-0.132	-12.65,-4.95,-9.65,-8.86,-9.53	NA	0.638	NA	NA	NA
MIMAT0000430	ENST00000310454	hsa-miR-138-5p	GPD2	-0.709091	0.0216659	-0.13	-6.49	NA	0.57	NA	NA	NA
MIMAT0000430	ENST00000296657	hsa-miR-138-5p	ANKRD33B	-0.854545	0.0016368	-0.129	NA	NA	NA	NA	NA	NA
MIMAT0000430	ENST00000423241	hsa-miR-138-5p	CFLAR	-0.769697	0.00922195	-0.128	NA	NA	NA	NA	NA	NA
MIMAT0000430	ENST00000371930	hsa-miR-138-5p	ANKRD22	-0.830303	0.00294023	-0.127	-12.53,-11.51	NA	0.513	NA	NA	NA
MIMAT0000430	ENST00000361871	hsa-miR-138-5p	MSRB1	-0.709091	0.0216659	-0.127	-13.94	NA	NA	NA	NA	NA
MIMAT0000430	ENST00000356298	hsa-miR-138-5p	SIGLEC10	-0.793939	0.00609992	-0.124	-7.09,-11.06,-13.94,-3.91	NA	NA	NA	NA	NA
MIMAT0000430	ENST00000358647	hsa-miR-138-5p	GIMAP5	-0.757576	0.0111434	-0.123	-10.43	NA	NA	NA	NA	NA
MIMAT0000430	ENST00000367569	hsa-miR-138-5p	SF3B5	-0.793939	0.00609992	-0.121	-4.54	NA	NA	NA	NA	NA
MIMAT0000430	ENST00000368635	hsa-miR-138-5p	MARCKS	-0.781818	0.00754701	-0.119	-11.68	NA	0.466	NA	NA	NA
MIMAT0000430	ENST00000452722	hsa-miR-138-5p	CADM1	-0.769697	0.00922195	-0.119	-16.55,-7.25	NA	NA	NA	NA	NA
MIMAT0000430	ENST00000295797	hsa-miR-138-5p	PRKCI	-0.806061	0.00486206	-0.115	-10.09	NA	NA	NA	NA	NA
MIMAT0000430	ENST00000370223	hsa-miR-138-5p	LZTS2	-0.733333	0.0158006	-0.112	-11.31	16.2765	NA	NA	NA	NA
MIMAT0000430	ENST00000356805	hsa-miR-138-5p	SPTBN1	-0.854545	0.0016368	-0.112	-9.12,-11.34	NA	NA	NA	NA	NA
MIMAT0000430	ENST00000290200	hsa-miR-138-5p	IL10RB	-0.745455	0.0133301	-0.109	-10.83,-9.59	NA	NA	NA	NA	NA
MIMAT0000430	ENST00000398568	hsa-miR-138-5p	CYLD	-0.745455	0.0133301	-0.107	-5.11,-7.65	NA	NA	NA	NA	NA
MIMAT0000430	ENST00000218032	hsa-miR-138-5p	TLR8	-0.854545	0.0016368	-0.104	-8.93	NA	NA	NA	NA	NA
MIMAT0000430	ENST00000397278	hsa-miR-138-5p	APOL1	-0.757576	0.0111434	-0.104	-12.52	NA	NA	NA	NA	NA
MIMAT0000430	ENST00000398104	hsa-miR-138-5p	MGLL	-0.757576	0.0111434	-0.103	-7.2,-9.57,-4.9	NA	NA	NA	NA	NA
MIMAT0000430	ENST00000319172	hsa-miR-138-5p	TMEM39A	-0.745455	0.0133301	-0.102	-6.14	NA	NA	NA	NA	NA
MIMAT0000430	ENST00000312655	hsa-miR-138-5p	YPEL2	-0.757576	0.0111434	-0.095	-10.15	NA	NA	NA	NA	NA
MIMAT0000430	ENST00000358502	hsa-miR-138-5p	APOL2	-0.769697	0.00922195	-0.094	-12.09	NA	NA	NA	NA	NA
MIMAT0000430	ENST00000299367	hsa-miR-138-5p	C2	-0.866667	0.00117354	-0.093	NA	NA	NA	NA	NA	NA
MIMAT0000430	ENST00000379959	hsa-miR-138-5p	IL2RA	-0.709091	0.0216659	-0.09	-8.3	NA	NA	NA	NA	NA
MIMAT0000430	ENST00000372684	hsa-miR-138-5p	RIMS3	-0.842424	0.00222003	-0.082	-15.03,-7.94	NA	0.741	NA	NA	NA
MIMAT0000430	ENST00000395183	hsa-miR-138-5p	ARHGAP24	-0.818182	0.00381492	-0.081	-13.52	NA	NA	NA	NA	NA
MIMAT0000430	ENST00000397604	hsa-miR-138-5p	RNH1	-0.721212	0.0185732	-0.081	-8.82	NA	NA	NA	NA	NA
MIMAT0000430	ENST00000259053	hsa-miR-138-5p	CD302	-0.709091	0.0216659	-0.079	-5.72,-14.34,-5.73	NA	0.457	NA	NA	NA
MIMAT0000430	ENST00000259053	hsa-miR-138-5p	CD302	-0.709091	0.0216659	-0.079	NA	NA	0.457	NA	NA	NA
MIMAT0000430	ENST00000271450	hsa-miR-138-5p	FCGR2A	-0.709091	0.0216659	-0.076	-7.33,-12.43	NA	NA	NA	NA	NA
MIMAT0000430	ENST00000271450	hsa-miR-138-5p	FCGR2A	-0.709091	0.0216659	-0.076	NA	NA	NA	NA	NA	NA
MIMAT0000430	ENST00000355754	hsa-miR-138-5p	GBP4	-0.769697	0.00922195	-0.073	-7.98,-6.73	NA	NA	NA	NA	NA
MIMAT0000430	ENST00000263095	hsa-miR-138-5p	ZNF264	-0.721212	0.0185732	-0.068	-11.23,-6.53,-9.13,-7.87,-6.12,-8.07	NA	0.508	NA	NA	NA
MIMAT0000430	ENST00000361357	hsa-miR-138-5p	MAP3K3	-0.733333	0.0158006	-0.068	-7.53,-10.36	NA	0.576	NA	NA	NA
MIMAT0000430	ENST00000226004	hsa-miR-138-5p	DUSP3	-0.793939	0.00609992	-0.066	-13.23	NA	NA	NA	NA	NA
MIMAT0000430	ENST00000427704	hsa-miR-138-5p	PHACTR2	-0.878788	0.000813862	-0.064	-9.02,-10.14,-12.79,-7.27,-5.11,-1.89	NA	0.512	NA	NA	NA
MIMAT0000430	ENST00000578689	hsa-miR-138-5p	GJD3	-0.866667	0.00117354	-0.062	-12.19,-18.42	NA	NA	NA	NA	NA
MIMAT0000430	ENST00000352732	hsa-miR-138-5p	ABHD2	-0.757576	0.0111434	-0.057	-14.77,-13.05,-7.79,-8.53	NA	NA	NA	NA	NA
MIMAT0000430	ENST00000357364	hsa-miR-138-5p	IKZF1	-0.757576	0.0111434	-0.053	NA	NA	NA	NA	NA	NA
MIMAT0000430	ENST00000337179	hsa-miR-138-5p	NUDT4	-0.818182	0.00381492	-0.049	-14.84,-14.67	NA	NA	NA	NA	NA
MIMAT0000430	ENST00000415493	hsa-miR-138-5p	NUDT4	-0.842424	0.00222003	-0.049	-14.84,-14.67	NA	NA	NA	NA	NA
MIMAT0000430	ENST00000261254	hsa-miR-138-5p	CCND2	-0.806061	0.00486206	NA	-8.36	NA	NA	NA	NA	NA
MIMAT0000430	ENST00000524189	hsa-miR-138-5p	KIF13B	-0.721212	0.0185732	-0.039	-13.38	NA	NA	NA	NA	NA
MIMAT0000430	ENST00000427980	hsa-miR-138-5p	ATXN1L	-0.793939	0.00609992	-0.034	NA	NA	0.494	NA	NA	NA
MIMAT0000430	ENST00000227752	hsa-miR-138-5p	IL10RA	-0.709091	0.0216659	-0.022	-7.87	NA	NA	NA	NA	NA
MIMAT0000430	ENST00000392455	hsa-miR-138-5p	CCDC50	-0.721212	0.0185732	-0.022	NA	NA	NA	NA	NA	NA
MIMAT0000430	ENST00000392456	hsa-miR-138-5p	CCDC50	-0.806061	0.00486206	-0.022	NA	NA	NA	NA	NA	NA
MIMAT0000430	ENST00000232564	hsa-miR-138-5p	GNB4	-0.745455	0.0133301	-0.02	-10.77,-12.89,-3.08,-4.26	NA	NA	NA	NA	NA
MIMAT0000430	ENST00000319363	hsa-miR-138-5p	IL17RA	-0.769697	0.00922195	-0.02	NA	NA	0.559	NA	NA	NA
MIMAT0000430	ENST00000262994	hsa-miR-138-5p	GAB1	-0.878788	0.000813862	-0.019	NA	NA	NA	NA	NA	NA
MIMAT0000430	ENST00000262995	hsa-miR-138-5p	GAB1	-0.818182	0.00381492	-0.019	NA	NA	NA	NA	NA	NA
MIMAT0000430	ENST00000420329	hsa-miR-138-5p	CRTC3	-0.830303	0.00294023	NA	-6.28	NA	0.532	NA	NA	NA
MIMAT0000430	ENST00000344908	hsa-miR-138-5p	MAP3K2	-0.769697	0.00922195	-0.01	-13.78,-8.28,-14.07	NA	NA	NA	NA	NA
MIMAT0000430	ENST00000379426	hsa-miR-138-5p	TMEM170B	-0.781818	0.00754701	-0.01	-6.62,-9.95,-18.8	NA	NA	NA	NA	NA
MIMAT0000430	ENST00000286548	hsa-miR-138-5p	GNAQ	-0.745455	0.0133301	NA	-9.48	NA	NA	NA	NA	NA
MIMAT0000430	ENST00000376753	hsa-miR-138-5p	FBXO6	-0.721212	0.0185732	NA	-6.78,-7.98	17.0304	0.504	NA	NA	NA
MIMAT0000430	ENST00000222219	hsa-miR-138-5p	DNASE2	-0.769697	0.00922195	NA	-6.81,-6.82	NA	0.517	NA	NA	NA
MIMAT0000430	ENST00000238647	hsa-miR-138-5p	IRF2BPL	-0.818182	0.00381492	NA	-8.18	NA	0.473	NA	NA	NA
MIMAT0000430	ENST00000246657	hsa-miR-138-5p	CCR7	-0.806061	0.00486206	NA	-10.26,-9.42	NA	0.522	NA	NA	NA
MIMAT0000430	ENST00000252595	hsa-miR-138-5p	SLC27A1	-0.806061	0.00486206	NA	-14.17	NA	0.508	NA	NA	NA
MIMAT0000430	ENST00000262768	hsa-miR-138-5p	TIMP2	-0.866667	0.00117354	NA	-13.29,-14.95	NA	0.463	NA	NA	NA
MIMAT0000430	ENST00000264930	hsa-miR-138-5p	SLC12A7	-0.757576	0.0111434	NA	-19.67	NA	0.525	NA	NA	NA
MIMAT0000430	ENST00000264972	hsa-miR-138-5p	ZAP70	-0.769697	0.00922195	NA	-3.42	15.6196,15.8411	NA	NA	NA	NA
MIMAT0000430	ENST00000268171	hsa-miR-138-5p	FURIN	-0.745455	0.0133301	NA	4.89	NA	0.57	NA	NA	NA
MIMAT0000430	ENST00000272252	hsa-miR-138-5p	GALM	-0.757576	0.0111434	NA	-8.21	NA	0.625	NA	NA	NA
MIMAT0000430	ENST00000286298	hsa-miR-138-5p	SLC26A2	-0.854545	0.0016368	NA	-10.83,-6.64,-5.27,-2.69	NA	0.622	NA	NA	NA
MIMAT0000430	ENST00000286713	hsa-miR-138-5p	STOM	-0.830303	0.00294023	NA	-14.39,-13.6	NA	0.649	NA	NA	NA
MIMAT0000430	ENST00000302472	hsa-miR-138-5p	PTGER4	-0.866667	0.00117354	NA	-12.49	NA	0.475	NA	NA	NA
MIMAT0000430	ENST00000306243	hsa-miR-138-5p	CHST14	-0.757576	0.0111434	NA	-5.57,-9.63,-11.24	17.493	NA	NA	NA	NA
MIMAT0000430	ENST00000320031	hsa-miR-138-5p	ITGA3	-0.769697	0.00922195	NA	-7.74,-5.62	NA	0.497	NA	NA	NA
MIMAT0000430	ENST00000337554	hsa-miR-138-5p	TSPO	-0.757576	0.0111434	NA	-10.03	16.5172	NA	NA	NA	NA
MIMAT0000430	ENST00000371586	hsa-miR-138-5p	CC2D1B	-0.781818	0.00754701	NA	-9.71,-10.7	NA	0.621	NA	NA	NA
MIMAT0000430	ENST00000376223	hsa-miR-138-5p	DHRS3	-0.745455	0.0133301	NA	-3.09	NA	0.49	NA	NA	NA
MIMAT0000430	ENST00000380130	hsa-miR-138-5p	N4BP2L1	-0.781818	0.00754701	NA	-5.41	NA	0.461	NA	NA	NA
MIMAT0000430	ENST00000389032	hsa-miR-138-5p	STK38L	-0.769697	0.00922195	NA	-10.28	NA	0.476	NA	NA	NA
MIMAT0000430	ENST00000420283	hsa-miR-138-5p	TSPYL4	-0.709091	0.0216659	NA	-5.83,-3.05	NA	0.496	NA	NA	NA
MIMAT0000430	ENST00000423557	hsa-miR-138-5p	IL10	-0.769697	0.00922195	NA	-7.4	NA	0.525	NA	NA	NA
MIMAT0000430	ENST00000162391	hsa-miR-138-5p	FOXJ2	-0.721212	0.0185732	NA	-11.65	NA	NA	NA	NA	NA
MIMAT0000430	ENST00000204679	hsa-miR-138-5p	GNPTG	-0.769697	0.00922195	NA	-9.07	NA	NA	NA	NA	NA
MIMAT0000430	ENST00000218652	hsa-miR-138-5p	NDFIP2	-0.757576	0.0111434	NA	NA	NA	0.511	NA	NA	NA
MIMAT0000430	ENST00000222254	hsa-miR-138-5p	PIK3R2	-0.769697	0.00922195	NA	-8.49	NA	NA	NA	NA	NA
MIMAT0000430	ENST00000224237	hsa-miR-138-5p	VIM	-0.721212	0.0185732	NA	NA	NA	NA	Functional MTI/Western blot/qRT-PCR	Reporter assay	2177089
MIMAT0000430	ENST00000224237	hsa-miR-138-5p	VIM	-0.721212	0.0185732	NA	NA	15.6558	NA	NA	NA	NA
MIMAT0000430	ENST00000228865	hsa-miR-138-5p	CREBL2	-0.709091	0.0216659	NA	-2.96,-6.34	NA	NA	NA	NA	NA
MIMAT0000430	ENST00000229402	hsa-miR-138-5p	KLRB1	-0.769697	0.00922195	NA	NA	NA	0.459	NA	NA	NA
MIMAT0000430	ENST00000230449	hsa-miR-138-5p	EXOC2	-0.721212	0.0185732	NA	-2.8	NA	NA	NA	NA	NA
MIMAT0000430	ENST00000243776	hsa-miR-138-5p	CHPF	-0.830303	0.00294023	NA	-5.39	NA	NA	NA	NA	NA
MIMAT0000430	ENST00000245414	hsa-miR-138-5p	IRF1	-0.842424	0.00222003	NA	NA	NA	0.599	NA	NA	NA
MIMAT0000430	ENST00000248598	hsa-miR-138-5p	FGL2	-0.745455	0.0133301	NA	-3.78	NA	NA	NA	NA	NA
MIMAT0000430	ENST00000249356	hsa-miR-138-5p	DNAJB9	-0.757576	0.0111434	NA	-10.58,-11.74	NA	NA	NA	NA	NA
MIMAT0000430	ENST00000254868	hsa-miR-138-5p	CLEC10A	-0.757576	0.0111434	NA	-9.29	NA	NA	NA	NA	NA
MIMAT0000430	ENST00000258145	hsa-miR-138-5p	GNS	-0.806061	0.00486206	NA	-11.45	NA	NA	NA	NA	NA
MIMAT0000430	ENST00000258963	hsa-miR-138-5p	VEZF1	-0.806061	0.00486206	NA	NA	NA	0.83	NA	NA	NA
MIMAT0000430	ENST00000259963	hsa-miR-138-5p	FAM8A1	-0.745455	0.0133301	NA	-3.12,-9.21	NA	NA	NA	NA	NA
MIMAT0000430	ENST00000260408	hsa-miR-138-5p	ADAM10	-0.806061	0.00486206	NA	NA	NA	0.561	NA	NA	NA
MIMAT0000430	ENST00000260746	hsa-miR-138-5p	ARL3	-0.781818	0.00754701	NA	-5.14	NA	NA	NA	NA	NA
MIMAT0000430	ENST00000261017	hsa-miR-138-5p	ABI2	-0.842424	0.00222003	NA	-5.75	NA	NA	NA	NA	NA
MIMAT0000430	ENST00000261038	hsa-miR-138-5p	DIRC2	-0.854545	0.0016368	NA	NA	NA	0.47	NA	NA	NA
MIMAT0000430	ENST00000261304	hsa-miR-138-5p	GALC	-0.890909	0.000542144	NA	-8.9,-6.87	NA	NA	NA	NA	NA
MIMAT0000430	ENST00000261438	hsa-miR-138-5p	KLF3	-0.721212	0.0185732	NA	-9.57	NA	NA	NA	NA	NA
MIMAT0000430	ENST00000261537	hsa-miR-138-5p	MIB1	-0.721212	0.0185732	NA	-0.14	NA	NA	NA	NA	NA
MIMAT0000430	ENST00000261596	hsa-miR-138-5p	LPIN2	-0.793939	0.00609992	NA	-15.04	NA	NA	NA	NA	NA
MIMAT0000430	ENST00000261681	hsa-miR-138-5p	MPP5	-0.709091	0.0216659	NA	-8.24,-12.68,-13.55	NA	NA	NA	NA	NA
MIMAT0000430	ENST00000262958	hsa-miR-138-5p	GNA15	-0.769697	0.00922195	NA	-6.7,-10.46	NA	NA	NA	NA	NA
MIMAT0000430	ENST00000263708	hsa-miR-138-5p	PTPN4	-0.757576	0.0111434	NA	NA	NA	0.533	NA	NA	NA
MIMAT0000430	ENST00000263791	hsa-miR-138-5p	EIF2AK4	-0.818182	0.00381492	NA	-9.31	NA	NA	NA	NA	NA
MIMAT0000430	ENST00000264036	hsa-miR-138-5p	MCAM	-0.793939	0.00609992	NA	NA	NA	0.533	NA	NA	NA
MIMAT0000430	ENST00000264888	hsa-miR-138-5p	CXCL9	-0.866667	0.00117354	NA	-16.38,-2.55	NA	NA	NA	NA	NA
MIMAT0000430	ENST00000269097	hsa-miR-138-5p	G6PC3	-0.709091	0.0216659	NA	-8.66	NA	NA	NA	NA	NA
MIMAT0000430	ENST00000269389	hsa-miR-138-5p	SECTM1	-0.866667	0.00117354	NA	-7.04	NA	NA	NA	NA	NA
MIMAT0000430	ENST00000278060	hsa-miR-138-5p	PAOX	-0.830303	0.00294023	NA	NA	16.7435	NA	NA	NA	NA
MIMAT0000430	ENST00000278616	hsa-miR-138-5p	ATM	-0.806061	0.00486206	NA	-12.05,-5.69,-6.22	NA	NA	NA	NA	NA
MIMAT0000430	ENST00000280871	hsa-miR-138-5p	SLC2A13	-0.721212	0.0185732	NA	-12.61	NA	NA	NA	NA	NA
MIMAT0000430	ENST00000281092	hsa-miR-138-5p	FER	-0.769697	0.00922195	NA	NA	NA	0.456	NA	NA	NA
MIMAT0000430	ENST00000289013	hsa-miR-138-5p	RHPN1	-0.769697	0.00922195	NA	NA	NA	0.534	NA	NA	NA
MIMAT0000430	ENST00000293272	hsa-miR-138-5p	CCL5	-0.745455	0.0133301	NA	-3.37	NA	NA	NA	NA	NA
MIMAT0000430	ENST00000293778	hsa-miR-138-5p	CXCL16	-0.90303	0.000343612	NA	-9.81,-12.9	NA	NA	NA	NA	NA
MIMAT0000430	ENST00000296315	hsa-miR-138-5p	ARHGEF3	-0.733333	0.0158006	NA	NA	NA	NA	Non-Functional MTI	qRT-PCR//Luciferase reporter assay//Western blot	20232393
MIMAT0000430	ENST00000300060	hsa-miR-138-5p	ANPEP	-0.733333	0.0158006	NA	-3.19	NA	NA	NA	NA	NA
MIMAT0000430	ENST00000302392	hsa-miR-138-5p	TMEM42	-0.721212	0.0185732	NA	-0.1,-6.42	NA	NA	NA	NA	NA
MIMAT0000430	ENST00000303965	hsa-miR-138-5p	ARAP2	-0.757576	0.0111434	NA	-17.01,-4.34	NA	NA	NA	NA	NA
MIMAT0000430	ENST00000307921	hsa-miR-138-5p	ADAT1	-0.793939	0.00609992	NA	-4.9	NA	NA	NA	NA	NA
MIMAT0000430	ENST00000309983	hsa-miR-138-5p	TPMT	-0.830303	0.00294023	NA	NA	NA	0.457	NA	NA	NA
MIMAT0000430	ENST00000311852	hsa-miR-138-5p	MMP14	-0.830303	0.00294023	NA	-9.21	NA	NA	NA	NA	NA
MIMAT0000430	ENST00000317178	hsa-miR-138-5p	ZNF776	-0.757576	0.0111434	NA	-5.22,-17.04	NA	NA	NA	NA	NA
MIMAT0000430	ENST00000319119	hsa-miR-138-5p	ZBTB34	-0.721212	0.0185732	NA	-7.17	NA	NA	NA	NA	NA
MIMAT0000430	ENST00000320172	hsa-miR-138-5p	FAM46A	-0.769697	0.00922195	NA	NA	NA	0.465	NA	NA	NA
MIMAT0000430	ENST00000321117	hsa-miR-138-5p	DNMT3A	-0.757576	0.0111434	NA	-11.16	NA	NA	NA	NA	NA
MIMAT0000430	ENST00000321250	hsa-miR-138-5p	LEPROTL1	-0.806061	0.00486206	NA	-9.59	NA	NA	NA	NA	NA
MIMAT0000430	ENST00000321545	hsa-miR-138-5p	ZNF543	-0.721212	0.0185732	NA	-6.15	NA	NA	NA	NA	NA
MIMAT0000430	ENST00000324453	hsa-miR-138-5p	C7orf41	-0.830303	0.00294023	NA	-2.43,-8.93	NA	NA	NA	NA	NA
MIMAT0000430	ENST00000328194	hsa-miR-138-5p	DENND5A	-0.854545	0.0016368	NA	NA	NA	0.568	NA	NA	NA
MIMAT0000430	ENST00000328902	hsa-miR-138-5p	GIMAP6	-0.781818	0.00754701	NA	-9.43	NA	NA	NA	NA	NA
MIMAT0000430	ENST00000332556	hsa-miR-138-5p	LAMP1	-0.709091	0.0216659	NA	-12.43	NA	NA	NA	NA	NA
MIMAT0000430	ENST00000336126	hsa-miR-138-5p	PCGF5	-0.709091	0.0216659	NA	-12.23	NA	NA	NA	NA	NA
MIMAT0000430	ENST00000337679	hsa-miR-138-5p	YIF1B	-0.866667	0.00117354	NA	NA	NA	0.539	NA	NA	NA
MIMAT0000430	ENST00000338458	hsa-miR-138-5p	ARHGEF3	-0.757576	0.0111434	NA	NA	NA	NA	Non-Functional MTI	qRT-PCR//Luciferase reporter assay//Western blot	20232393
MIMAT0000430	ENST00000340342	hsa-miR-138-5p	CTSL	-0.721212	0.0185732	NA	-3.8	NA	NA	NA	NA	NA
MIMAT0000430	ENST00000340434	hsa-miR-138-5p	PTAR1	-0.709091	0.0216659	NA	-6.74	NA	NA	NA	NA	NA
MIMAT0000430	ENST00000343115	hsa-miR-138-5p	RDX	-0.781818	0.00754701	NA	-11.98	NA	NA	NA	NA	NA
MIMAT0000430	ENST00000343855	hsa-miR-138-5p	ZBED6CL	-0.757576	0.0111434	NA	-8.6,-11.69	NA	NA	NA	NA	NA
MIMAT0000430	ENST00000348849	hsa-miR-138-5p	RBMS1	-0.818182	0.00381492	NA	NA	NA	0.464	NA	NA	NA
MIMAT0000430	ENST00000355773	hsa-miR-138-5p	SLC17A5	-0.769697	0.00922195	NA	-7.75	NA	NA	NA	NA	NA
MIMAT0000430	ENST00000356025	hsa-miR-138-5p	SIRPA	-0.781818	0.00754701	NA	-8.06	NA	NA	NA	NA	NA
MIMAT0000430	ENST00000356341	hsa-miR-138-5p	PAK1	-0.745455	0.0133301	NA	-6.32	NA	NA	NA	NA	NA
MIMAT0000430	ENST00000357067	hsa-miR-138-5p	DCTD	-0.769697	0.00922195	NA	-5.91	NA	NA	NA	NA	NA
MIMAT0000430	ENST00000357485	hsa-miR-138-5p	ARID5A	-0.709091	0.0216659	NA	-10.51	NA	NA	NA	NA	NA
MIMAT0000430	ENST00000357750	hsa-miR-138-5p	HYAL2	-0.830303	0.00294023	NA	-3.77	NA	NA	NA	NA	NA
MIMAT0000430	ENST00000357955	hsa-miR-138-5p	MAPKAPK3	-0.769697	0.00922195	NA	-10.34	NA	NA	NA	NA	NA
MIMAT0000430	ENST00000358752	hsa-miR-138-5p	FUT4	-0.830303	0.00294023	NA	-7.96	NA	NA	NA	NA	NA
MIMAT0000430	ENST00000359358	hsa-miR-138-5p	KLHL14	-0.733333	0.0158006	NA	NA	NA	0.455	NA	NA	NA
MIMAT0000430	ENST00000366783	hsa-miR-138-5p	PSEN2	-0.733333	0.0158006	NA	0.28	NA	NA	NA	NA	NA
MIMAT0000430	ENST00000367139	hsa-miR-138-5p	RAB7L1	-0.793939	0.00609992	NA	-4.11,-7.02	NA	NA	NA	NA	NA
MIMAT0000430	ENST00000367568	hsa-miR-138-5p	STX11	-0.915152	0.000204472	NA	-10.09	NA	NA	NA	NA	NA
MIMAT0000430	ENST00000367600	hsa-miR-138-5p	QSOX1	-0.769697	0.00922195	NA	-4.3	NA	NA	NA	NA	NA
MIMAT0000430	ENST00000368043	hsa-miR-138-5p	SLAMF7	-0.757576	0.0111434	NA	-4.88	NA	NA	NA	NA	NA
MIMAT0000430	ENST00000368140	hsa-miR-138-5p	PYHIN1	-0.769697	0.00922195	NA	-3.68	NA	NA	NA	NA	NA
MIMAT0000430	ENST00000368468	hsa-miR-138-5p	MAN1A1	-0.781818	0.00754701	NA	-10.76	NA	NA	NA	NA	NA
MIMAT0000430	ENST00000369160	hsa-miR-138-5p	HIST3H2BB	-0.733333	0.0158006	NA	NA	NA	0.483	NA	NA	NA
MIMAT0000430	ENST00000370509	hsa-miR-138-5p	CREG1	-0.757576	0.0111434	NA	-7.24	NA	NA	NA	NA	NA
MIMAT0000430	ENST00000371045	hsa-miR-138-5p	PDE4B	-0.733333	0.0158006	NA	NA	NA	0.569	NA	NA	NA
MIMAT0000430	ENST00000372921	hsa-miR-138-5p	ANXA7	-0.721212	0.0185732	NA	-9.18	NA	NA	NA	NA	NA
MIMAT0000430	ENST00000373313	hsa-miR-138-5p	MAFB	-0.721212	0.0185732	NA	-11.75	NA	NA	NA	NA	NA
MIMAT0000430	ENST00000374315	hsa-miR-138-5p	SEPN1	-0.757576	0.0111434	NA	-8.48	NA	NA	NA	NA	NA
MIMAT0000430	ENST00000376552	hsa-miR-138-5p	TLE4	-0.745455	0.0133301	NA	-7.48	NA	NA	NA	NA	NA
MIMAT0000430	ENST00000377960	hsa-miR-138-5p	GLIPR2	-0.733333	0.0158006	NA	-15.68	NA	NA	NA	NA	NA
MIMAT0000430	ENST00000378474	hsa-miR-138-5p	MID1IP1	-0.769697	0.00922195	NA	2.38	NA	NA	NA	NA	NA
MIMAT0000430	ENST00000379153	hsa-miR-138-5p	CD83	-0.939394	5.48405e-05	NA	-8.13	NA	NA	NA	NA	NA
MIMAT0000430	ENST00000379303	hsa-miR-138-5p	ACOT9	-0.733333	0.0158006	NA	NA	NA	0.518	NA	NA	NA
MIMAT0000430	ENST00000379731	hsa-miR-138-5p	B4GALT1	-0.781818	0.00754701	NA	-9.05,-3.77	NA	NA	NA	NA	NA
MIMAT0000430	ENST00000379958	hsa-miR-138-5p	SAMD9	-0.745455	0.0133301	NA	-14.05	NA	NA	NA	NA	NA
MIMAT0000430	ENST00000380498	hsa-miR-138-5p	CD68	-0.769697	0.00922195	NA	-4.75	NA	NA	NA	NA	NA
MIMAT0000430	ENST00000380680	hsa-miR-138-5p	UBL3	-0.769697	0.00922195	NA	-14.43	NA	NA	NA	NA	NA
MIMAT0000430	ENST00000381007	hsa-miR-138-5p	SGTB	-0.769697	0.00922195	NA	-4.82,-8.15	NA	NA	NA	NA	NA
MIMAT0000430	ENST00000381340	hsa-miR-138-5p	ITPR2	-0.745455	0.0133301	NA	-3.88,-12.76	NA	NA	NA	NA	NA
MIMAT0000430	ENST00000391781	hsa-miR-138-5p	ZNF320	-0.721212	0.0185732	NA	NA	NA	0.515	NA	NA	NA
MIMAT0000430	ENST00000392066	hsa-miR-138-5p	ACSL3	-0.733333	0.0158006	NA	-6.4	NA	NA	NA	NA	NA
MIMAT0000430	ENST00000395148	hsa-miR-138-5p	CFLAR	-0.733333	0.0158006	NA	NA	NA	0.603	NA	NA	NA
MIMAT0000430	ENST00000395566	hsa-miR-138-5p	MDK	-0.866667	0.00117354	NA	-6.84	NA	NA	NA	NA	NA
MIMAT0000430	ENST00000396081	hsa-miR-138-5p	HERPUD2	-0.745455	0.0133301	NA	-6.79	NA	NA	NA	NA	NA
MIMAT0000430	ENST00000396373	hsa-miR-138-5p	ETV6	-0.830303	0.00294023	NA	-10.38	NA	NA	NA	NA	NA
MIMAT0000430	ENST00000396398	hsa-miR-138-5p	NAGA	-0.806061	0.00486206	NA	-8.83	NA	NA	NA	NA	NA
MIMAT0000430	ENST00000396832	hsa-miR-138-5p	CSNK1E	-0.806061	0.00486206	NA	-9.07	NA	NA	NA	NA	NA
MIMAT0000430	ENST00000399151	hsa-miR-138-5p	DOPEY2	-0.769697	0.00922195	NA	-6.46	NA	NA	NA	NA	NA
MIMAT0000430	ENST00000402314	hsa-miR-138-5p	ATG3	-0.793939	0.00609992	NA	NA	NA	0.535	NA	NA	NA
MIMAT0000430	ENST00000408918	hsa-miR-138-5p	CCNL2	-0.721212	0.0185732	NA	-11.04,1.44,-8.9,-14.06	NA	NA	NA	NA	NA
MIMAT0000430	ENST00000409548	hsa-miR-138-5p	ATHL1	-0.745455	0.0133301	NA	NA	NA	0.461	NA	NA	NA
MIMAT0000430	ENST00000423087	hsa-miR-138-5p	MREG	-0.733333	0.0158006	NA	NA	NA	0.46	NA	NA	NA
MIMAT0000430	ENST00000428135	hsa-miR-138-5p	SNX13	-0.757576	0.0111434	NA	-13.22,-6.22	NA	NA	NA	NA	NA
MIMAT0000430	ENST00000431118	hsa-miR-138-5p	CYP20A1	-0.842424	0.00222003	NA	NA	NA	0.554	NA	NA	NA
MIMAT0000430	ENST00000441222	hsa-miR-138-5p	USP46	-0.709091	0.0216659	NA	-10.8,-11.14	NA	NA	NA	NA	NA
MIMAT0000430	ENST00000446284	hsa-miR-138-5p	FKBP15	-0.890909	0.000542144	NA	NA	NA	0.526	NA	NA	NA
MIMAT0000430	ENST00000451270	hsa-miR-138-5p	ANXA2	-0.769697	0.00922195	NA	-10.01	NA	NA	NA	NA	NA
MIMAT0000430	ENST00000479870	hsa-miR-138-5p	FAM115A	-0.793939	0.00609992	NA	-8.05	NA	NA	NA	NA	NA
MIMAT0000430	ENST00000532485	hsa-miR-138-5p	ACER3	-0.709091	0.0216659	NA	-4.94	NA	NA	NA	NA	NA
MIMAT0000430	ENST00000537858	hsa-miR-138-5p	TIFAB	-0.745455	0.0133301	NA	NA	NA	0.491	NA	NA	NA
MIMAT0000430	ENST00000559471	hsa-miR-138-5p	SECISBP2L	-0.878788	0.000813862	NA	NA	NA	0.463	NA	NA	NA
MIMAT0000430	ENST00000560490	hsa-miR-138-5p	EID1	-0.757576	0.0111434	NA	NA	NA	NA	Functional MTI	Luciferase reporter assay//qRT-PCR//Western blot//Quantitative proteomic approach	20486779
MIMAT0000430	ENST00000580104	hsa-miR-138-5p	TRAPPC8	-0.721212	0.0185732	NA	NA	NA	0.476	NA	NA	NA
MIMAT0000430	ENST00000587834	hsa-miR-138-5p	SEC11C	-0.830303	0.00294023	NA	-10.31	NA	NA	NA	NA	NA
MIMAT0000430	ENST00000595125	hsa-miR-138-5p	ATF5	-0.830303	0.00294023	NA	-11.71	NA	NA	NA	NA	NA
MIMAT0000430	ENST00000328194	hsa-miR-138-5p	DENND5A	-0.854545	0.0016368	NULL	-14.69	NA	0.568	NA	NA	NA
MIMAT0000430	ENST00000295971	hsa-miR-138-5p	RBM47	-0.745455	0.0133301	NULL	NA	NA	NA	NA	NA	NA
MIMAT0000431	ENST00000372487	hsa-miR-140-5p	RBM41	-0.797863	0.00567718	-0.287	NA	NA	NA	NA	NA	NA
MIMAT0000431	ENST00000294678	hsa-miR-140-5p	ODF2L	-0.797863	0.00567718	-0.225	NA	NA	NA	NA	NA	NA
MIMAT0000431	ENST00000267970	hsa-miR-140-5p	TSPAN3	-0.723297	0.018074	-0.173	NA	NA	0.511	NA	NA	NA
MIMAT0000431	ENST00000354436	hsa-miR-140-5p	NFAT5	-0.768037	0.00947014	-0.142	2.36,-3.28,-8.9,-3.68,3.09,-1.25	NA	NA	NA	NA	NA
MIMAT0000431	ENST00000394703	hsa-miR-140-5p	DMTF1	-0.73821	0.0147714	-0.128	-6.06,-7.67	NA	NA	NA	NA	NA
MIMAT0000431	ENST00000509163	hsa-miR-140-5p	FAM172A	-0.723297	0.018074	-0.02	NA	NA	NA	NA	NA	NA
MIMAT0000431	ENST00000371030	hsa-miR-140-5p	ZNF831	-0.753123	0.0119149	NA	-8.4,-7.01,-0.26	NA	0.566	NA	NA	NA
MIMAT0000431	ENST00000394670	hsa-miR-140-5p	ZNF207	-0.812777	0.00425947	NA	-3.86	NA	0.67	NA	NA	NA
MIMAT0000431	ENST00000277141	hsa-miR-140-5p	ZCCHC6	-0.753123	0.0119149	NA	NA	NA	0.505	NA	NA	NA
MIMAT0000431	ENST00000286234	hsa-miR-140-5p	DEPTOR	-0.753123	0.0119149	NA	-1.48	NA	NA	NA	NA	NA
MIMAT0000431	ENST00000337752	hsa-miR-140-5p	C5orf56	-0.753123	0.0119149	NA	NA	NA	0.482	NA	NA	NA
MIMAT0000431	ENST00000368863	hsa-miR-140-5p	POGZ	-0.73821	0.0147714	NA	-8.35,-0.12	NA	NA	NA	NA	NA
MIMAT0000431	ENST00000372397	hsa-miR-140-5p	TSC22D3	-0.753123	0.0119149	NA	-3.34,-5.07	NA	NA	NA	NA	NA
MIMAT0000431	ENST00000378142	hsa-miR-140-5p	GPR34	-0.723297	0.018074	NA	-6.53	NA	NA	NA	NA	NA
MIMAT0000431	ENST00000379256	hsa-miR-140-5p	CELF2-AS1	-0.753123	0.0119149	NA	NA	NA	0.469	NA	NA	NA
MIMAT0000431	ENST00000391680	hsa-miR-140-5p	RBM12B-AS1	-0.73821	0.0147714	NA	NA	NA	0.505	NA	NA	NA
MIMAT0000431	ENST00000400445	hsa-miR-140-5p	NBEA	-0.812777	0.00425947	NA	-2.6	NA	NA	NA	NA	NA
MIMAT0000431	ENST00000406302	hsa-miR-140-5p	PPP1R12B	-0.768037	0.00947014	NA	-5.92,-2.86,-1.76,-5.61,-1.88,-1.38,-8.03	NA	NA	NA	NA	NA
MIMAT0000431	ENST00000455205	hsa-miR-140-5p	ATP6AP1	-0.753123	0.0119149	NA	NA	NA	0.509	NA	NA	NA
MIMAT0000431	ENST00000455936	hsa-miR-140-5p	INPP5D	-0.768037	0.00947014	NA	-10.57	NA	NA	NA	NA	NA
MIMAT0000433	ENST00000346299	hsa-miR-142-5p	MTMR2	-0.741645	0.0140752	-0.09	-9.5,2.75,-0.37,0.086	NA	0.581	NA	NA	NA
MIMAT0000433	ENST00000378204	hsa-miR-142-5p	EXT1	-0.711249	0.0210909	NA	NA	NA	0.762	NA	NA	NA
MIMAT0000433	ENST00000555640	hsa-miR-142-5p	METTL17	-0.83891	0.00241399	NA	NA	NA	0.462	NA	NA	NA
MIMAT0004599	ENST00000304788	hsa-miR-143-5p	NANP	-0.77204	0.00887954	NA	NA	NA	0.62	NA	NA	NA
MIMAT0004599	ENST00000305188	hsa-miR-143-5p	ESCO2	-0.70517	0.0227377	NA	NA	NA	0.495	NA	NA	NA
MIMAT0004599	ENST00000334982	hsa-miR-143-5p	NAA20	-0.741645	0.0140752	NA	NA	17.1048	NA	NA	NA	NA
MIMAT0004599	ENST00000341068	hsa-miR-143-5p	ANAPC1	-0.826752	0.00317971	NA	NA	NA	0.756	NA	NA	NA
MIMAT0004599	ENST00000366675	hsa-miR-143-5p	TAF5L	-0.83891	0.00241399	NA	NA	NA	0.478	NA	NA	NA
MIMAT0004599	ENST00000367612	hsa-miR-143-5p	TOR1AIP2	-0.875384	0.000905326	NA	NA	NA	0.515	NA	NA	NA
MIMAT0004599	ENST00000375286	hsa-miR-143-5p	KCTD2	-0.711249	0.0210909	NA	NA	NA	0.526	NA	NA	NA
MIMAT0004599	ENST00000381237	hsa-miR-143-5p	SLC39A14	-0.8997	0.000391674	NA	NA	NA	0.573	NA	NA	NA
MIMAT0004599	ENST00000401827	hsa-miR-143-5p	PDE7A	-0.826752	0.00317971	NA	NA	NA	0.516	NA	NA	NA
MIMAT0004599	ENST00000456197	hsa-miR-143-5p	TRRAP	-0.735566	0.0153235	NA	NA	NA	0.684	NA	NA	NA
MIMAT0004599	ENST00000470612	hsa-miR-143-5p	TESC	-0.77204	0.00887954	NA	NA	NA	0.523	NA	NA	NA
MIMAT0004599	ENST00000506882	hsa-miR-143-5p	CENPC	-0.70517	0.0227377	NA	NA	NA	0.504	NA	NA	NA
MIMAT0004601	ENST00000267176	hsa-miR-145-3p	SBNO1	-0.737412	0.0149365	NA	NA	NA	0.454	NA	NA	NA
MIMAT0004601	ENST00000310836	hsa-miR-145-3p	UGT8	-0.757896	0.0110894	NA	NA	NA	0.481	NA	NA	NA
MIMAT0004601	ENST00000441692	hsa-miR-145-3p	THOC2	-0.798863	0.00557294	NA	NA	NA	0.762	NA	NA	NA
MIMAT0000450	ENST00000430070	hsa-miR-149-5p	KBTBD4	-0.814593	0.00410613	-0.184	5.05,-1.87	NA	NA	NA	NA	NA
MIMAT0000450	ENST00000369485	hsa-miR-149-5p	RNGTT	-0.820672	0.00362171	-0.16	-3.23,-11.41	NA	0.657	NA	NA	NA
MIMAT0000450	ENST00000435041	hsa-miR-149-5p	UBE2J1	-0.808514	0.00463528	-0.157	-8.48,-6.25,-4.35	NA	0.581	NA	NA	NA
MIMAT0000450	ENST00000574081	hsa-miR-149-5p	SCIMP	-0.747724	0.0128997	-0.122	-2.84,-9.64	NA	0.544	NA	NA	NA
MIMAT0000450	ENST00000244763	hsa-miR-149-5p	SSR1	-0.717329	0.0195283	-0.113	NA	NA	0.566	NA	NA	NA
MIMAT0000450	ENST00000257749	hsa-miR-149-5p	BACH2	-0.869305	0.00108699	-0.04	-9.99,-5.4,-6.07,-5.71	NA	NA	NA	NA	NA
MIMAT0000450	ENST00000396153	hsa-miR-149-5p	FAF1	-0.70517	0.0227377	NA	-10.56	NA	0.532	NA	NA	NA
MIMAT0000450	ENST00000531224	hsa-miR-149-5p	BCLAF1	-0.729487	0.0166469	NA	-3.89	NA	0.47	NA	NA	NA
MIMAT0000450	ENST00000233099	hsa-miR-149-5p	HEATR5B	-0.747724	0.0128997	NA	NA	NA	0.465	NA	NA	NA
MIMAT0000450	ENST00000256447	hsa-miR-149-5p	CD180	-0.759882	0.010758	NA	-5.98	NA	NA	NA	NA	NA
MIMAT0000450	ENST00000276282	hsa-miR-149-5p	MFHAS1	-0.735566	0.0153235	NA	-6.6	NA	NA	NA	NA	NA
MIMAT0000450	ENST00000337147	hsa-miR-149-5p	EZR	-0.796356	0.005837	NA	-6.93	NA	NA	NA	NA	NA
MIMAT0000450	ENST00000356388	hsa-miR-149-5p	SPRED2	-0.778119	0.00803314	NA	-3.67,-3.67,-9.05,-5.75	NA	NA	NA	NA	NA
MIMAT0000450	ENST00000409871	hsa-miR-149-5p	ZC3H6	-0.765961	0.00978704	NA	0.22,-6.54	NA	NA	NA	NA	NA
MIMAT0000450	ENST00000447944	hsa-miR-149-5p	PNPT1	-0.741645	0.0140752	NA	-3.2	NA	NA	NA	NA	NA
MIMAT0000450	ENST00000572252	hsa-miR-149-5p	SEPT1	-0.723408	0.0180477	NA	NA	NA	0.592	NA	NA	NA
MIMAT0000450	ENST00000574081	hsa-miR-149-5p	SCIMP	-0.747724	0.0128997	NA	NA	NA	0.544	NA	NA	NA
MIMAT0019077	ENST00000310380	hsa-miR-1587	XXYLT1	-0.794138	0.00607802	-0.31	NA	NA	0.805	NA	NA	NA
MIMAT0019077	ENST00000264870	hsa-miR-1587	F13A1	-0.887934	0.000601514	-0.122	NA	NA	0.605	NA	NA	NA
MIMAT0019077	ENST00000337907	hsa-miR-1587	RERE	-0.881681	0.000741595	-0.111	NA	NA	0.487	NA	NA	NA
MIMAT0019077	ENST00000324679	hsa-miR-1587	SAV1	-0.75662	0.0113061	-0.067	NA	NA	NA	NA	NA	NA
MIMAT0019077	ENST00000468435	hsa-miR-1587	UHRF2	-0.744113	0.0135892	NA	NA	NA	0.538	NA	NA	NA
MIMAT0004489	ENST00000326669	hsa-miR-16-1-3p	SUMO4	-0.721212	0.0185732	NA	NA	NA	0.588	NA	NA	NA
MIMAT0004489	ENST00000334567	hsa-miR-16-1-3p	TMEM212	-0.842424	0.00222003	NA	NA	NA	0.452	NA	NA	NA
MIMAT0004489	ENST00000337752	hsa-miR-16-1-3p	C5orf56	-0.806061	0.00486206	NA	NA	NA	0.963	NA	NA	NA
MIMAT0004489	ENST00000379256	hsa-miR-16-1-3p	CELF2-AS1	-0.721212	0.0185732	NA	NA	NA	0.795	NA	NA	NA
MIMAT0004489	ENST00000413679	hsa-miR-16-1-3p	SEC14L1	-0.721212	0.0185732	NA	NA	NA	0.789	NA	NA	NA
MIMAT0004489	ENST00000555640	hsa-miR-16-1-3p	METTL17	-0.915152	0.000204472	NA	NA	NA	0.494	NA	NA	NA
MIMAT0004518	ENST00000346299	hsa-miR-16-2-3p	MTMR2	-0.806061	0.00486206	NA	NA	NA	0.673	NA	NA	NA
MIMAT0004518	ENST00000355809	hsa-miR-16-2-3p	ZCCHC11	-0.733333	0.0158006	NA	NA	NA	0.575	NA	NA	NA
MIMAT0000069	ENST00000399332	hsa-miR-16-5p	HECTD1	-0.709091	0.0216659	-0.196	-1.42	NA	NA	NA	NA	NA
MIMAT0000069	ENST00000278407	hsa-miR-16-5p	SERPING1	-0.781818	0.00754701	NA	-3.26	16.3733	NA	NA	NA	NA
MIMAT0000069	ENST00000346299	hsa-miR-16-5p	MTMR2	-0.866667	0.00117354	NA	-10.55,-3.6	NA	NA	NA	NA	NA
MIMAT0000069	ENST00000447138	hsa-miR-16-5p	APMAP	-0.709091	0.0216659	NA	NA	NA	0.527	NA	NA	NA
MIMAT0000069	ENST00000567427	hsa-miR-16-5p	TELO2	-0.806061	0.00486206	NA	NA	NA	NA	Functional MTI (Weak)	Proteomics	18668040
MIMAT0000261	ENST00000530275	hsa-miR-183-5p	KIAA0754	-0.769126	0.00930684	-0.132	-5.37	NA	0.581	NA	NA	NA
MIMAT0000261	ENST00000428680	hsa-miR-183-5p	CNOT4	-0.869175	0.00109115	NA	-7.62	NA	0.473	NA	NA	NA
MIMAT0000261	ENST00000324696	hsa-miR-183-5p	ASCC3	-0.744113	0.0135892	NA	NA	NA	0.559	NA	NA	NA
MIMAT0000261	ENST00000334567	hsa-miR-183-5p	TMEM212	-0.837909	0.00247136	NA	NA	NA	0.535	NA	NA	NA
MIMAT0000261	ENST00000340623	hsa-miR-183-5p	C2orf88	-0.769126	0.00930684	NA	1.49	NA	NA	NA	NA	NA
MIMAT0000261	ENST00000372390	hsa-miR-183-5p	TSC22D3	-0.837909	0.00247136	NA	-0.13	NA	NA	NA	NA	NA
MIMAT0000261	ENST00000379256	hsa-miR-183-5p	CELF2-AS1	-0.750366	0.0124109	NA	NA	NA	0.656	NA	NA	NA
MIMAT0000261	ENST00000396658	hsa-miR-183-5p	UBN1	-0.700342	0.0241072	NA	-7.66	NA	NA	NA	NA	NA
MIMAT0000261	ENST00000398878	hsa-miR-183-5p	SNX29P2	-0.712848	0.0206719	NA	NA	NA	0.512	NA	NA	NA
MIMAT0000261	ENST00000525508	hsa-miR-183-5p	CHD7	-0.712848	0.0206719	NA	NA	NA	0.604	NA	NA	NA
MIMAT0000261	ENST00000534358	hsa-miR-183-5p	KMT2A	-0.769126	0.00930684	NA	-2.11	NA	NA	NA	NA	NA
MIMAT0000261	ENST00000548852	hsa-miR-183-5p	LTA4H	-0.73786	0.0148436	NA	NA	NA	0.511	NA	NA	NA
MIMAT0000261	ENST00000551944	hsa-miR-183-5p	C12orf50	-0.762873	0.0102722	NA	NA	NA	0.602	NA	NA	NA
MIMAT0000261	ENST00000564734	hsa-miR-183-5p	HERC2	-0.712848	0.0206719	NA	NA	NA	0.529	NA	NA	NA
MIMAT0000454	ENST00000215794	hsa-miR-184	USP18	-0.721212	0.0185732	NA	-4.47	NA	NA	NA	NA	NA
MIMAT0000454	ENST00000255409	hsa-miR-184	CHI3L1	-0.733333	0.0158006	NA	-3.72	NA	NA	NA	NA	NA
MIMAT0000454	ENST00000278616	hsa-miR-184	ATM	-0.769697	0.00922195	NA	-7.49	NA	NA	NA	NA	NA
MIMAT0000454	ENST00000392858	hsa-miR-184	ORC4	-0.854545	0.0016368	NA	-8.22	NA	NA	NA	NA	NA
MIMAT0004611	ENST00000217381	hsa-miR-185-3p	SNTA1	-0.830303	0.00294023	NA	NA	NA	0.484	NA	NA	NA
MIMAT0004611	ENST00000227525	hsa-miR-185-3p	TMEM109	-0.781818	0.00754701	NA	NA	NA	0.693	NA	NA	NA
MIMAT0004611	ENST00000229328	hsa-miR-185-3p	PRKAB1	-0.721212	0.0185732	NA	NA	NA	0.456	NA	NA	NA
MIMAT0004611	ENST00000242323	hsa-miR-185-3p	DCAF10	-0.709091	0.0216659	NA	NA	NA	0.478	NA	NA	NA
MIMAT0004611	ENST00000257548	hsa-miR-185-3p	USP30	-0.709091	0.0216659	NA	NA	18.5183	NA	NA	NA	NA
MIMAT0004611	ENST00000278829	hsa-miR-185-3p	FADS3	-0.793939	0.00609992	NA	NA	19.2158	NA	NA	NA	NA
MIMAT0004611	ENST00000292614	hsa-miR-185-3p	POLR2J	-0.781818	0.00754701	NA	NA	NA	0.455	NA	NA	NA
MIMAT0004611	ENST00000303210	hsa-miR-185-3p	GNB2	-0.757576	0.0111434	NA	NA	19.0894	NA	NA	NA	NA
MIMAT0004611	ENST00000311127	hsa-miR-185-3p	HEG1	-0.757576	0.0111434	NA	NA	NA	0.787	NA	NA	NA
MIMAT0004611	ENST00000314565	hsa-miR-185-3p	LOH12CR1	-0.878788	0.000813862	NA	NA	NA	0.488	NA	NA	NA
MIMAT0004611	ENST00000318066	hsa-miR-185-3p	UBE2N	-0.781818	0.00754701	NA	NA	NA	0.502	NA	NA	NA
MIMAT0004611	ENST00000318348	hsa-miR-185-3p	GLTP	-0.866667	0.00117354	NA	NA	NA	0.455	NA	NA	NA
MIMAT0004611	ENST00000325874	hsa-miR-185-3p	RAB11FIP4	-0.733333	0.0158006	NA	NA	NA	0.694	NA	NA	NA
MIMAT0004611	ENST00000328879	hsa-miR-185-3p	KLHL22	-0.733333	0.0158006	NA	NA	NA	0.526	NA	NA	NA
MIMAT0004611	ENST00000333762	hsa-miR-185-3p	H1FX	-0.878788	0.000813862	NA	NA	NA	0.515	NA	NA	NA
MIMAT0004611	ENST00000334583	hsa-miR-185-3p	RLTPR	-0.781818	0.00754701	NA	NA	NA	0.451	NA	NA	NA
MIMAT0004611	ENST00000335351	hsa-miR-185-3p	TCFL5	-0.733333	0.0158006	NA	NA	NA	0.454	NA	NA	NA
MIMAT0004611	ENST00000338244	hsa-miR-185-3p	SLC23A2	-0.757576	0.0111434	NA	NA	NA	0.458	NA	NA	NA
MIMAT0004611	ENST00000339818	hsa-miR-185-3p	C21orf2	-0.745455	0.0133301	NA	NA	NA	0.485	NA	NA	NA
MIMAT0004611	ENST00000342771	hsa-miR-185-3p	AUTS2	-0.721212	0.0185732	NA	NA	NA	0.544	NA	NA	NA
MIMAT0004611	ENST00000356387	hsa-miR-185-3p	ORAI2	-0.757576	0.0111434	NA	NA	NA	0.777	NA	NA	NA
MIMAT0004611	ENST00000357578	hsa-miR-185-3p	ALDH5A1	-0.818182	0.00381492	NA	NA	NA	0.544	NA	NA	NA
MIMAT0004611	ENST00000408923	hsa-miR-185-3p	RGS14	-0.793939	0.00609992	NA	NA	NA	0.55	NA	NA	NA
MIMAT0004611	ENST00000507024	hsa-miR-185-3p	TXNDC15	-0.709091	0.0216659	NA	NA	NA	0.523	NA	NA	NA
MIMAT0004611	ENST00000524622	hsa-miR-185-3p	TESPA1	-0.709091	0.0216659	NA	NA	NA	0.86	NA	NA	NA
MIMAT0004611	ENST00000559192	hsa-miR-185-3p	USP3	-0.818182	0.00381492	NA	NA	NA	0.602	NA	NA	NA
MIMAT0004611	ENST00000568604	hsa-miR-185-3p	MTMR10	-0.793939	0.00609992	NA	NA	NA	0.453	NA	NA	NA
MIMAT0004611	ENST00000269886	hsa-miR-185-3p	SH3GL1	-0.709091	0.0216659	NA	NA	NA	0.659	NA	NA	NA
MIMAT0004561	ENST00000300289	hsa-miR-187-5p	PDIA3	-0.753123	0.0119149	NA	NA	15.3564	NA	NA	NA	NA
MIMAT0004561	ENST00000388901	hsa-miR-187-5p	COPS2	-0.73821	0.0147714	NA	NA	NA	0.634	NA	NA	NA
MIMAT0000457	ENST00000346178	hsa-miR-188-5p	GANAB	-0.703272	0.0232695	-0.466	-11.67,-9.25	NA	NA	NA	NA	NA
MIMAT0000457	ENST00000300574	hsa-miR-188-5p	CRK	-0.730584	0.0164023	-0.238	0.13	NA	NA	NA	NA	NA
MIMAT0000457	ENST00000321437	hsa-miR-188-5p	RAB8B	-0.737412	0.0149365	-0.174	-3.15,2.53,-7.19	NA	0.452	NA	NA	NA
MIMAT0000457	ENST00000371733	hsa-miR-188-5p	EPS15	-0.716928	0.0196287	-0.171	-16.69	NA	NA	NA	NA	NA
MIMAT0000457	ENST00000315367	hsa-miR-188-5p	PLEKHF2	-0.751068	0.0122834	-0.148	-12.93	NA	NA	NA	NA	NA
MIMAT0000457	ENST00000531289	hsa-miR-188-5p	RAB2A	-0.703272	0.0232695	-0.135	NA	NA	NA	NA	NA	NA
MIMAT0000457	ENST00000372841	hsa-miR-188-5p	FUT11	-0.751068	0.0122834	-0.126	-5.09	NA	NA	NA	NA	NA
MIMAT0000457	ENST00000367876	hsa-miR-188-5p	POGK	-0.703272	0.0232695	-0.12	-3.05	NA	NA	NA	NA	NA
MIMAT0000457	ENST00000226319	hsa-miR-188-5p	PHF17	-0.730584	0.0164023	-0.097	0.73	NA	NA	NA	NA	NA
MIMAT0000457	ENST00000310421	hsa-miR-188-5p	VCPIP1	-0.757896	0.0110894	-0.09	-7.79	NA	0.516	NA	NA	NA
MIMAT0000457	ENST00000431842	hsa-miR-188-5p	FAM208A	-0.846658	0.00200163	-0.077	-4.47	NA	0.503	NA	NA	NA
MIMAT0000457	ENST00000271690	hsa-miR-188-5p	ENSA	-0.723756	0.0179653	-0.073	-3.13,-8.6,-2.74	NA	0.645	NA	NA	NA
MIMAT0000457	ENST00000394070	hsa-miR-188-5p	STAMBP	-0.703272	0.0232695	-0.073	NA	NA	0.484	NA	NA	NA
MIMAT0000457	ENST00000373549	hsa-miR-188-5p	SCAI	-0.785207	0.00712028	-0.059	NA	NA	NA	NA	NA	NA
MIMAT0000457	ENST00000221086	hsa-miR-188-5p	MTMR9	-0.778379	0.00799826	-0.02	-2.13,-6.25,-6.6,-3.17	NA	0.452	NA	NA	NA
MIMAT0000457	ENST00000354200	hsa-miR-188-5p	TBC1D20	-0.778379	0.00799826	-0.02	-11.25	NA	0.461	NA	NA	NA
MIMAT0000457	ENST00000406438	hsa-miR-188-5p	SMCR8	-0.716928	0.0196287	-0.02	-5.23,-3.07,5.56	NA	NA	NA	NA	NA
MIMAT0000457	ENST00000234256	hsa-miR-188-5p	SLC1A4	-0.751068	0.0122834	NA	-11.67,-5.53	NA	0.563	NA	NA	NA
MIMAT0000457	ENST00000415149	hsa-miR-188-5p	BBX	-0.757896	0.0110894	NA	-10.67	NA	0.571	NA	NA	NA
MIMAT0000457	ENST00000264963	hsa-miR-188-5p	LMAN2L	-0.87397	0.00094545	NA	-8.83	NA	NA	NA	NA	NA
MIMAT0000457	ENST00000312584	hsa-miR-188-5p	TNFRSF10D	-0.846658	0.00200163	NA	7.87	NA	NA	NA	NA	NA
MIMAT0000457	ENST00000317827	hsa-miR-188-5p	TACC1	-0.737412	0.0149365	NA	-9.28,-5.92	NA	NA	NA	NA	NA
MIMAT0000457	ENST00000322217	hsa-miR-188-5p	MYPOP	-0.785207	0.00712028	NA	-6.87	NA	NA	NA	NA	NA
MIMAT0000457	ENST00000358465	hsa-miR-188-5p	TRIM33	-0.764723	0.00997949	NA	-7.32	NA	NA	NA	NA	NA
MIMAT0000457	ENST00000367607	hsa-miR-188-5p	CEP350	-0.730584	0.0164023	NA	NA	NA	0.558	NA	NA	NA
MIMAT0000457	ENST00000367875	hsa-miR-188-5p	POGK	-0.723756	0.0179653	NA	NA	NA	0.526	NA	NA	NA
MIMAT0000457	ENST00000370708	hsa-miR-188-5p	ZNF451	-0.833002	0.0027671	NA	NA	NA	0.46	NA	NA	NA
MIMAT0000457	ENST00000373824	hsa-miR-188-5p	TAF12	-0.83983	0.00236205	NA	NA	NA	0.454	NA	NA	NA
MIMAT0000457	ENST00000383701	hsa-miR-188-5p	EOGT	-0.703272	0.0232695	NA	NA	NA	0.817	NA	NA	NA
MIMAT0000457	ENST00000415149	hsa-miR-188-5p	BBX	-0.757896	0.0110894	NA	NA	NA	0.571	NA	NA	NA
MIMAT0000457	ENST00000432918	hsa-miR-188-5p	GTPBP2	-0.737412	0.0149365	NA	NA	NA	0.469	NA	NA	NA
MIMAT0000457	ENST00000480058	hsa-miR-188-5p	PRPF4B	-0.703272	0.0232695	NA	NA	NA	0.589	NA	NA	NA
MIMAT0000457	ENST00000512733	hsa-miR-188-5p	PAQR3	-0.792035	0.00631296	NA	NA	NA	0.484	NA	NA	NA
MIMAT0001412	ENST00000340623	hsa-miR-18b-5p	C2orf88	-0.751068	0.0122834	NA	-4.24,-1.95,-15.79,-3.61,-6.97	NA	0.563	NA	NA	NA
MIMAT0001412	ENST00000368847	hsa-miR-18b-5p	KIAA1919	-0.826174	0.00321992	NA	-11.8,-0.66	NA	0.752	NA	NA	NA
MIMAT0001412	ENST00000454189	hsa-miR-18b-5p	GPM6B	-0.74424	0.0135646	NA	-4.72	NA	0.544	NA	NA	NA
MIMAT0001412	ENST00000396331	hsa-miR-18b-5p	LILRB1	-0.723756	0.0179653	NA	-2.91	NA	NA	NA	NA	NA
MIMAT0001412	ENST00000482745	hsa-miR-18b-5p	HLA-DQA1	-0.74424	0.0135646	NA	NA	NA	0.559	NA	NA	NA
MIMAT0007881	ENST00000357700	hsa-miR-1908-5p	ASB13	-0.730116	0.0165062	-0.53	NA	NA	NA	NA	NA	NA
MIMAT0007881	ENST00000222990	hsa-miR-1908-5p	SNX8	-0.730116	0.0165062	-0.49	NA	NA	0.464	NA	NA	NA
MIMAT0007881	ENST00000310380	hsa-miR-1908-5p	XXYLT1	-0.7792	0.00788889	-0.192	NA	NA	NA	NA	NA	NA
MIMAT0007881	ENST00000372755	hsa-miR-1908-5p	VCL	-0.705575	0.0226256	-0.165	NA	NA	NA	NA	NA	NA
MIMAT0007881	ENST00000222728	hsa-miR-1908-5p	HOXA6	-0.766929	0.00963836	NA	NA	NA	0.588	NA	NA	NA
MIMAT0007881	ENST00000540185	hsa-miR-1908-5p	FASTK	-0.865096	0.00122739	NA	NA	NA	0.667	NA	NA	NA
MIMAT0007888	ENST00000262158	hsa-miR-1913	SMAD7	-0.743484	0.0137119	-0.611	NA	NA	NA	NA	NA	NA
MIMAT0007888	ENST00000372397	hsa-miR-1913	TSC22D3	-0.846926	0.00198837	-0.166	NA	NA	NA	NA	NA	NA
MIMAT0007888	ENST00000371030	hsa-miR-1913	ZNF831	-0.717624	0.0194545	-0.133	NA	NA	0.482	NA	NA	NA
MIMAT0007888	ENST00000302548	hsa-miR-1913	GPR82	-0.717624	0.0194545	-0.079	NA	NA	NA	NA	NA	NA
MIMAT0007888	ENST00000497194	hsa-miR-1913	IL18BP	-0.769345	0.00927422	NA	NA	NA	0.616	NA	NA	NA
MIMAT0004614	ENST00000360394	hsa-miR-193a-5p	EXOC8	-0.730116	0.0165062	-0.309	-7.3,-11.36	NA	0.743	NA	NA	NA
MIMAT0004614	ENST00000423902	hsa-miR-193a-5p	CHD7	-0.803741	0.00508358	-0.118	NA	NA	NA	NA	NA	NA
MIMAT0004614	ENST00000219343	hsa-miR-193a-5p	SLC7A6	-0.7792	0.00788889	-0.049	-3.77,-15.45,-2.24,-9.5	NA	0.554	NA	NA	NA
MIMAT0004614	ENST00000596143	hsa-miR-193a-5p	ZNF714	-0.791471	0.00637708	-0.04	0.21,-5.98,-15.75,-7.12	NA	NA	NA	NA	NA
MIMAT0004614	ENST00000335494	hsa-miR-193a-5p	TYSND1	-0.705575	0.0226256	NA	-15.78,-12.34,-6.76	NA	0.486	NA	NA	NA
MIMAT0004614	ENST00000221496	hsa-miR-193a-5p	AMH	-0.705575	0.0226256	NA	NA	17.0555	NA	NA	NA	NA
MIMAT0004614	ENST00000261173	hsa-miR-193a-5p	ATP2B1	-0.828283	0.00307477	NA	4.91	NA	NA	NA	NA	NA
MIMAT0004614	ENST00000328090	hsa-miR-193a-5p	FAM208B	-0.766929	0.00963836	NA	NA	NA	0.459	NA	NA	NA
MIMAT0004614	ENST00000338244	hsa-miR-193a-5p	SLC23A2	-0.816012	0.00398914	NA	-7.72	NA	NA	NA	NA	NA
MIMAT0004614	ENST00000340695	hsa-miR-193a-5p	SCXA	-0.828283	0.00307477	NA	NA	16.602	NA	NA	NA	NA
MIMAT0004614	ENST00000343307	hsa-miR-193a-5p	B3GALTL	-0.791471	0.00637708	NA	-11.26,-6.56	NA	NA	NA	NA	NA
MIMAT0004614	ENST00000357700	hsa-miR-193a-5p	ASB13	-0.754658	0.0116449	NA	1.72	NA	NA	NA	NA	NA
MIMAT0004614	ENST00000359195	hsa-miR-193a-5p	PIK3CG	-0.717845	0.0193993	NA	-3.29	NA	NA	NA	NA	NA
MIMAT0004614	ENST00000374114	hsa-miR-193a-5p	RBM12	-0.717845	0.0193993	NA	-12.27,-9.27	NA	NA	NA	NA	NA
MIMAT0004614	ENST00000422356	hsa-miR-193a-5p	CR381653.1	-0.852825	0.00171189	NA	NA	NA	0.46	NA	NA	NA
MIMAT0004614	ENST00000489711	hsa-miR-193a-5p	SLC15A2	-0.717845	0.0193993	NA	-9.08	NA	NA	NA	NA	NA
MIMAT0004614	ENST00000565417	hsa-miR-193a-5p	RP11-345J4.5	-0.7792	0.00788889	NA	NA	NA	0.455	NA	NA	NA
MIMAT0004767	ENST00000292562	hsa-miR-193b-5p	ZNF251	-0.721212	0.0185732	NA	NA	NA	0.497	NA	NA	NA
MIMAT0004767	ENST00000326756	hsa-miR-193b-5p	ZNF518B	-0.781818	0.00754701	NA	NA	NA	0.573	NA	NA	NA
MIMAT0004767	ENST00000531224	hsa-miR-193b-5p	BCLAF1	-0.709091	0.0216659	NA	NA	NA	0.513	NA	NA	NA
MIMAT0004767	ENST00000533626	hsa-miR-193b-5p	EIF3F	-0.733333	0.0158006	NA	NA	NA	0.744	NA	NA	NA
MIMAT0000460	ENST00000360150	hsa-miR-194-5p	ERGIC2	-0.828283	0.00307477	-0.304	-8.16	NA	0.997	NA	NA	NA
MIMAT0000460	ENST00000328090	hsa-miR-194-5p	FAM208B	-0.7792	0.00788889	-0.293	-5.32,-11.5	16.7815	0.858	NA	NA	NA
MIMAT0000460	ENST00000181839	hsa-miR-194-5p	CDK13	-0.7792	0.00788889	-0.28	NA	NA	0.675	NA	NA	NA
MIMAT0000460	ENST00000405303	hsa-miR-194-5p	TAPT1	-0.730116	0.0165062	-0.244	-4.05,-8.62,-2.1,-2.64	NA	0.774	NA	NA	NA
MIMAT0000460	ENST00000421745	hsa-miR-194-5p	BIRC6	-0.766929	0.00963836	-0.243	0.67,-6.75	NA	0.85	NA	NA	NA
MIMAT0000460	ENST00000280886	hsa-miR-194-5p	DIP2C	-0.791471	0.00637708	-0.234	-10.51,-10.58	NA	0.663	NA	NA	NA
MIMAT0000460	ENST00000287239	hsa-miR-194-5p	KAT6B	-0.742387	0.0139278	-0.226	-6.12	NA	NA	NA	NA	NA
MIMAT0000460	ENST00000373233	hsa-miR-194-5p	CHD6	-0.914179	0.000213749	-0.219	-9.19,-8.73,-1.03,-5.69	NA	0.839	NA	NA	NA
MIMAT0000460	ENST00000371347	hsa-miR-194-5p	SLC25A27	-0.865096	0.00122739	-0.21	NA	NA	0.699	NA	NA	NA
MIMAT0000460	ENST00000321560	hsa-miR-194-5p	PLD6	-0.730116	0.0165062	-0.206	0.13	NA	0.529	NA	NA	NA
MIMAT0000460	ENST00000537554	hsa-miR-194-5p	CNR1	-0.754658	0.0116449	-0.2	NA	NA	0.806	NA	NA	NA
MIMAT0000460	ENST00000286067	hsa-miR-194-5p	C10orf12	-0.840554	0.00232178	-0.194	-4.9	NA	0.558	NA	NA	NA
MIMAT0000460	ENST00000338745	hsa-miR-194-5p	SATB1	-0.717845	0.0193993	-0.18	6.16,-2.56,0.13,-2,-4.65	NA	0.966	NA	NA	NA
MIMAT0000460	ENST00000219343	hsa-miR-194-5p	SLC7A6	-0.730116	0.0165062	-0.178	3.24,-7.56,1.22,-7.58,-6.59	NA	0.676	NA	NA	NA
MIMAT0000460	ENST00000368176	hsa-miR-194-5p	FCRL1	-0.7792	0.00788889	-0.177	-8.78	NA	NA	NA	NA	NA
MIMAT0000460	ENST00000368176	hsa-miR-194-5p	FCRL1	-0.7792	0.00788889	-0.177	NA	NA	NA	NA	NA	NA
MIMAT0000460	ENST00000265741	hsa-miR-194-5p	CDK14	-0.852825	0.00171189	-0.176	-2.3,2.77,-5.33,-1.3,-1.11	NA	NA	NA	NA	NA
MIMAT0000460	ENST00000377669	hsa-miR-194-5p	KLF12	-0.791471	0.00637708	-0.161	3.25,-4.29,1.52,-1.54	NA	0.764	NA	NA	NA
MIMAT0000460	ENST00000262738	hsa-miR-194-5p	CELSR1	-0.877367	0.000851188	-0.157	-8.7	NA	0.581	NA	NA	NA
MIMAT0000460	ENST00000343307	hsa-miR-194-5p	B3GALTL	-0.754658	0.0116449	-0.155	-5.27,-5.91,-5.01	NA	0.625	NA	NA	NA
MIMAT0000460	ENST00000371347	hsa-miR-194-5p	SLC25A27	-0.865096	0.00122739	-0.148	-5.53,-3.81,-4.18	NA	0.699	NA	NA	NA
MIMAT0000460	ENST00000293328	hsa-miR-194-5p	STAT5B	-0.730116	0.0165062	-0.123	-1.31,-8.45	NA	0.924	NA	NA	NA
MIMAT0000460	ENST00000340635	hsa-miR-194-5p	PDE4D	-0.816012	0.00398914	-0.12	-2.99	NA	0.648	NA	NA	NA
MIMAT0000460	ENST00000354599	hsa-miR-194-5p	ZNF195	-0.730116	0.0165062	-0.117	-6.39	NA	0.712	NA	NA	NA
MIMAT0000460	ENST00000354599	hsa-miR-194-5p	ZNF195	-0.730116	0.0165062	-0.117	NA	NA	0.712	NA	NA	NA
MIMAT0000460	ENST00000575779	hsa-miR-194-5p	ZNF594	-0.742387	0.0139278	-0.117	-4.95	NA	NA	NA	NA	NA
MIMAT0000460	ENST00000264449	hsa-miR-194-5p	ATP8A1	-0.865096	0.00122739	-0.116	3.29,-4.06	NA	NA	NA	NA	NA
MIMAT0000460	ENST00000358691	hsa-miR-194-5p	HELZ	-0.889638	0.000566965	-0.111	-2.32,-5.08,-8.9,3.82,-4.33,4.75	16.6007	0.696	NA	NA	NA
MIMAT0000460	ENST00000460393	hsa-miR-194-5p	MME	-0.803741	0.00508358	-0.11	-6.19,-7.53	NA	0.732	NA	NA	NA
MIMAT0000460	ENST00000324288	hsa-miR-194-5p	CIITA	-0.840554	0.00232178	-0.11	-1.15,-1.59	NA	NA	NA	NA	NA
MIMAT0000460	ENST00000360490	hsa-miR-194-5p	MME	-0.717845	0.0193993	-0.11	-6.19,-7.53	NA	NA	NA	NA	NA
MIMAT0000460	ENST00000305877	hsa-miR-194-5p	BCR	-0.754658	0.0116449	-0.125	-7.44	NA	0.578	NA	NA	NA
MIMAT0000460	ENST00000306378	hsa-miR-194-5p	BPTF	-0.730116	0.0165062	-0.103	-7.53,-5.29,-0.51	NA	NA	NA	NA	NA
MIMAT0000460	ENST00000351293	hsa-miR-194-5p	CAMK2G	-0.717845	0.0193993	-0.1	-4.96	NA	0.829	NA	NA	NA
MIMAT0000460	ENST00000453196	hsa-miR-194-5p	NIN	-0.791471	0.00637708	-0.085	-4.88	NA	NA	NA	NA	NA
MIMAT0000460	ENST00000374114	hsa-miR-194-5p	RBM12	-0.717845	0.0193993	-0.074	-4.03,1.04	NA	0.627	NA	NA	NA
MIMAT0000460	ENST00000374114	hsa-miR-194-5p	RBM12	-0.717845	0.0193993	-0.074	NA	NA	0.627	NA	NA	NA
MIMAT0000460	ENST00000393603	hsa-miR-194-5p	COG5	-0.852825	0.00171189	-0.074	NA	NA	NA	NA	NA	NA
MIMAT0000460	ENST00000285083	hsa-miR-194-5p	OXNAD1	-0.852825	0.00171189	-0.069	2.76,-15.58,-4.17	17.0752	0.47	NA	NA	NA
MIMAT0000460	ENST00000580974	hsa-miR-194-5p	PITPNC1	-0.766929	0.00963836	-0.065	-3.89	NA	0.58	NA	NA	NA
MIMAT0000460	ENST00000362063	hsa-miR-194-5p	ZNF652	-0.828283	0.00307477	-0.054	-1.86,0.44	NA	NA	NA	NA	NA
MIMAT0000460	ENST00000430262	hsa-miR-194-5p	ZNF652	-0.877367	0.000851188	-0.054	NA	NA	NA	NA	NA	NA
MIMAT0000460	ENST00000368491	hsa-miR-194-5p	CEP85L	-0.816012	0.00398914	-0.047	NA	NA	0.556	NA	NA	NA
MIMAT0000460	ENST00000368488	hsa-miR-194-5p	CEP85L	-0.901908	0.00035929	-0.047	NA	NA	NA	NA	NA	NA
MIMAT0000460	ENST00000383463	hsa-miR-194-5p	HMCES	-0.730116	0.0165062	-0.038	-0.5	16.9325	NA	NA	NA	NA
MIMAT0000460	ENST00000389735	hsa-miR-194-5p	HMCES	-0.791471	0.00637708	-0.038	-0.5	NA	NA	NA	NA	NA
MIMAT0000460	ENST00000342449	hsa-miR-194-5p	BRWD1	-0.742387	0.0139278	-0.03	2.04,-1.4,-4.68,-1.17	NA	0.671	NA	NA	NA
MIMAT0000460	ENST00000367182	hsa-miR-194-5p	MDM4	-0.840554	0.00232178	-0.03	NA	NA	0.554	NA	NA	NA
MIMAT0000460	ENST00000264414	hsa-miR-194-5p	CUL3	-0.766929	0.00963836	-0.029	-2.29,-10.92,-4.32	NA	0.564	NA	NA	NA
MIMAT0000460	ENST00000356892	hsa-miR-194-5p	SASH3	-0.730116	0.0165062	-0.022	1.69	NA	0.454	NA	NA	NA
MIMAT0000460	ENST00000262241	hsa-miR-194-5p	RCOR1	-0.754658	0.0116449	-0.02	-4.63,-4.53,-2.55	NA	NA	NA	NA	NA
MIMAT0000460	ENST00000303391	hsa-miR-194-5p	MECP2	-0.717845	0.0193993	-0.02	-3.99,-7.14	NA	NA	NA	NA	NA
MIMAT0000460	ENST00000396368	hsa-miR-194-5p	KIAA0430	-0.730116	0.0165062	-0.011	-0.5	NA	0.511	NA	NA	NA
MIMAT0000460	ENST00000396368	hsa-miR-194-5p	KIAA0430	-0.730116	0.0165062	-0.011	NA	NA	0.511	NA	NA	NA
MIMAT0000460	ENST00000344096	hsa-miR-194-5p	DYRK2	-0.705575	0.0226256	-0.01	-7.03,-7.61	NA	0.559	NA	NA	NA
MIMAT0000460	ENST00000431532	hsa-miR-194-5p	ZNHIT6	-0.730116	0.0165062	-0.01	-6.16	NA	0.489	NA	NA	NA
MIMAT0000460	ENST00000235345	hsa-miR-194-5p	SLC35D1	-0.840554	0.00232178	-0.01	NA	NA	0.486	NA	NA	NA
MIMAT0000460	ENST00000336505	hsa-miR-194-5p	SCAI	-0.705575	0.0226256	-0.01	NA	NA	0.504	NA	NA	NA
MIMAT0000460	ENST00000431532	hsa-miR-194-5p	ZNHIT6	-0.730116	0.0165062	-0.01	NA	NA	0.489	NA	NA	NA
MIMAT0000460	ENST00000231368	hsa-miR-194-5p	LNPEP	-0.901908	0.00035929	NA	-0.56	NA	0.593	NA	NA	NA
MIMAT0000460	ENST00000256367	hsa-miR-194-5p	TTC9	-0.791471	0.00637708	NA	-6.37	NA	0.46	NA	NA	NA
MIMAT0000460	ENST00000262067	hsa-miR-194-5p	TSPAN13	-0.816012	0.00398914	NA	-6.13	NA	0.45	NA	NA	NA
MIMAT0000460	ENST00000266659	hsa-miR-194-5p	GLIPR1	-0.865096	0.00122739	NA	-6.94,-0.32,-4.92	NA	0.575	NA	NA	NA
MIMAT0000460	ENST00000302475	hsa-miR-194-5p	MCC	-0.754658	0.0116449	NA	-4.8	NA	0.49	NA	NA	NA
MIMAT0000460	ENST00000337147	hsa-miR-194-5p	EZR	-0.803741	0.00508358	NA	4.33	NA	0.543	NA	NA	NA
MIMAT0000460	ENST00000407008	hsa-miR-194-5p	NLK	-0.791471	0.00637708	NA	-4.4,-3.89	NA	0.471	NA	NA	NA
MIMAT0000460	ENST00000455385	hsa-miR-194-5p	SYPL1	-0.754658	0.0116449	NA	-9.54,-2.22	NA	0.509	NA	NA	NA
MIMAT0000460	ENST00000481138	hsa-miR-194-5p	ZNF782	-0.816012	0.00398914	NA	-7.06	NA	0.588	NA	NA	NA
MIMAT0000460	ENST00000186436	hsa-miR-194-5p	TMEM131	-0.730116	0.0165062	NA	NA	15.7358	NA	NA	NA	NA
MIMAT0000460	ENST00000216264	hsa-miR-194-5p	CERK	-0.754658	0.0116449	NA	-1.75,-2.66	NA	NA	NA	NA	NA
MIMAT0000460	ENST00000216468	hsa-miR-194-5p	TMED8	-0.914179	0.000213749	NA	NA	NA	0.72	NA	NA	NA
MIMAT0000460	ENST00000224140	hsa-miR-194-5p	SETX	-0.730116	0.0165062	NA	-2.4	NA	NA	NA	NA	NA
MIMAT0000460	ENST00000232978	hsa-miR-194-5p	NKTR	-0.816012	0.00398914	NA	-3.91	NA	NA	NA	NA	NA
MIMAT0000460	ENST00000249363	hsa-miR-194-5p	LRRC4	-0.730116	0.0165062	NA	2.56	NA	NA	NA	NA	NA
MIMAT0000460	ENST00000254942	hsa-miR-194-5p	TERF2	-0.7792	0.00788889	NA	8.95	NA	NA	NA	NA	NA
MIMAT0000460	ENST00000261187	hsa-miR-194-5p	SLC16A7	-0.852825	0.00171189	NA	-3.5,-7.24	NA	NA	NA	NA	NA
MIMAT0000460	ENST00000263997	hsa-miR-194-5p	SLC7A6OS	-0.840554	0.00232178	NA	NA	NA	0.466	NA	NA	NA
MIMAT0000460	ENST00000284037	hsa-miR-194-5p	ERBB2IP	-0.766929	0.00963836	NA	NA	NA	0.76	NA	NA	NA
MIMAT0000460	ENST00000291565	hsa-miR-194-5p	PDXK	-0.730116	0.0165062	NA	-1.77,1.74	NA	NA	NA	NA	NA
MIMAT0000460	ENST00000299505	hsa-miR-194-5p	KIAA0355	-0.791471	0.00637708	NA	NA	NA	0.502	NA	NA	NA
MIMAT0000460	ENST00000302251	hsa-miR-194-5p	PDGFD	-0.828283	0.00307477	NA	1.3	NA	NA	NA	NA	NA
MIMAT0000460	ENST00000310430	hsa-miR-194-5p	TNKS	-0.914179	0.000213749	NA	-1.99,-6.9	NA	NA	NA	NA	NA
MIMAT0000460	ENST00000313164	hsa-miR-194-5p	C7	-0.730116	0.0165062	NA	-1.5	NA	NA	NA	NA	NA
MIMAT0000460	ENST00000313485	hsa-miR-194-5p	MPRIP	-0.705575	0.0226256	NA	NA	15.1743	NA	NA	NA	NA
MIMAT0000460	ENST00000313961	hsa-miR-194-5p	RGS5	-0.791471	0.00637708	NA	-0.38,-5,4.4,-3.41	NA	NA	NA	NA	NA
MIMAT0000460	ENST00000320580	hsa-miR-194-5p	PACS1	-0.717845	0.0193993	NA	6.43	NA	NA	NA	NA	NA
MIMAT0000460	ENST00000320672	hsa-miR-194-5p	SSBP2	-0.92645	0.000117071	NA	NA	NA	0.644	NA	NA	NA
MIMAT0000460	ENST00000324210	hsa-miR-194-5p	MBNL1	-0.730116	0.0165062	NA	-8.33	NA	NA	NA	NA	NA
MIMAT0000460	ENST00000327705	hsa-miR-194-5p	BTNL9	-0.754658	0.0116449	NA	8.79	NA	NA	NA	NA	NA
MIMAT0000460	ENST00000329421	hsa-miR-194-5p	MARCKSL1	-0.840554	0.00232178	NA	NA	15.5449	NA	NA	NA	NA
MIMAT0000460	ENST00000329759	hsa-miR-194-5p	FAM43A	-0.754658	0.0116449	NA	-5.14	NA	NA	NA	NA	NA
MIMAT0000460	ENST00000333229	hsa-miR-194-5p	BRWD1	-0.791471	0.00637708	NA	0.54,0.39	NA	NA	NA	NA	NA
MIMAT0000460	ENST00000335727	hsa-miR-194-5p	TNRC6B	-0.742387	0.0139278	NA	-3.71,2.9,3.66	NA	NA	NA	NA	NA
MIMAT0000460	ENST00000354599	hsa-miR-194-5p	ZNF195	-0.730116	0.0165062	NA	NA	NA	0.712	NA	NA	NA
MIMAT0000460	ENST00000357525	hsa-miR-194-5p	PLN	-0.730116	0.0165062	NA	-1.78,-5.13	NA	NA	NA	NA	NA
MIMAT0000460	ENST00000357700	hsa-miR-194-5p	ASB13	-0.901908	0.00035929	NA	-7.07	NA	NA	NA	NA	NA
MIMAT0000460	ENST00000359114	hsa-miR-194-5p	NOL12	-0.766929	0.00963836	NA	-8.63	NA	NA	NA	NA	NA
MIMAT0000460	ENST00000360694	hsa-miR-194-5p	PPARD	-0.730116	0.0165062	NA	-7.37	NA	NA	NA	NA	NA
MIMAT0000460	ENST00000362003	hsa-miR-194-5p	PCGF3	-0.840554	0.00232178	NA	-10.03	NA	NA	NA	NA	NA
MIMAT0000460	ENST00000367376	hsa-miR-194-5p	PTPRC	-0.816012	0.00398914	NA	-2.91	NA	NA	NA	NA	NA
MIMAT0000460	ENST00000368324	hsa-miR-194-5p	SYT11	-0.742387	0.0139278	NA	-0.66	NA	NA	NA	NA	NA
MIMAT0000460	ENST00000374618	hsa-miR-194-5p	ZNF33A	-0.705575	0.0226256	NA	-2.9,-7.56,0.94	NA	NA	NA	NA	NA
MIMAT0000460	ENST00000380172	hsa-miR-194-5p	MTAP	-0.717845	0.0193993	NA	-5.4,-1.04	NA	NA	NA	NA	NA
MIMAT0000460	ENST00000380733	hsa-miR-194-5p	PSIP1	-0.803741	0.00508358	NA	NA	NA	0.819	NA	NA	NA
MIMAT0000460	ENST00000382297	hsa-miR-194-5p	KANK1	-0.816012	0.00398914	NA	-4.25	NA	NA	NA	NA	NA
MIMAT0000460	ENST00000394900	hsa-miR-194-5p	DAK	-0.717845	0.0193993	NA	-10.27	NA	NA	NA	NA	NA
MIMAT0000460	ENST00000395770	hsa-miR-194-5p	LNPEP	-0.877367	0.000851188	NA	-0.56	NA	NA	NA	NA	NA
MIMAT0000460	ENST00000395957	hsa-miR-194-5p	YWHAZ	-0.730116	0.0165062	NA	NA	NA	0.673	NA	NA	NA
MIMAT0000460	ENST00000399933	hsa-miR-194-5p	KIAA2026	-0.717845	0.0193993	NA	-7.37	NA	NA	NA	NA	NA
MIMAT0000460	ENST00000401000	hsa-miR-194-5p	RPRD2	-0.828283	0.00307477	NA	NA	NA	0.532	NA	NA	NA
MIMAT0000460	ENST00000414004	hsa-miR-194-5p	FLJ20373	-0.803741	0.00508358	NA	NA	NA	0.792	NA	NA	NA
MIMAT0000460	ENST00000422356	hsa-miR-194-5p	CR381653.1	-0.766929	0.00963836	NA	NA	NA	0.981	NA	NA	NA
MIMAT0000460	ENST00000422982	hsa-miR-194-5p	ANXA11	-0.754658	0.0116449	NA	-0.35	NA	NA	NA	NA	NA
MIMAT0000460	ENST00000433355	hsa-miR-194-5p	SHPRH	-0.791471	0.00637708	NA	NA	NA	0.583	NA	NA	NA
MIMAT0000460	ENST00000435041	hsa-miR-194-5p	UBE2J1	-0.828283	0.00307477	NA	-12.78	NA	NA	NA	NA	NA
MIMAT0000460	ENST00000447404	hsa-miR-194-5p	STRBP	-0.705575	0.0226256	NA	NA	NA	0.751	NA	NA	NA
MIMAT0000460	ENST00000457297	hsa-miR-194-5p	ANK1	-0.754658	0.0116449	NA	-7.02	NA	NA	NA	NA	NA
MIMAT0000460	ENST00000475243	hsa-miR-194-5p	VAPB	-0.717845	0.0193993	NA	-3.15,2.5	NA	NA	NA	NA	NA
MIMAT0000460	ENST00000489711	hsa-miR-194-5p	SLC15A2	-0.92645	0.000117071	NA	NA	NA	0.516	NA	NA	NA
MIMAT0000460	ENST00000502878	hsa-miR-194-5p	HMCES	-0.828283	0.00307477	NA	NA	NA	0.454	NA	NA	NA
MIMAT0000460	ENST00000522677	hsa-miR-194-5p	MYBL1	-0.877367	0.000851188	NA	-2.78	NA	NA	NA	NA	NA
MIMAT0000460	ENST00000527879	hsa-miR-194-5p	EID3	-0.705575	0.0226256	NA	0.5	NA	NA	NA	NA	NA
MIMAT0000460	ENST00000378746	hsa-miR-194-5p	KIF3A	-0.705575	0.0226256	NULL	-8.61,-3.65	NA	NA	NA	NA	NA
MIMAT0000232	ENST00000294064	hsa-miR-199a-3p	NEU3	-0.757576	0.0111434	-0.153	1.19,-8.43	NA	NA	NA	NA	NA
MIMAT0000232	ENST00000340623	hsa-miR-199a-3p	C2orf88	-0.781818	0.00754701	NA	-4.24	NA	0.52	NA	NA	NA
MIMAT0000232	ENST00000367080	hsa-miR-199a-3p	PFKFB2	-0.769697	0.00922195	NA	-3.12,1.78	NA	0.543	NA	NA	NA
MIMAT0000232	ENST00000366687	hsa-miR-199a-3p	CCSAP	-0.745455	0.0133301	NA	NA	NA	0.517	NA	NA	NA
MIMAT0000232	ENST00000380336	hsa-miR-199a-3p	CA5BP1	-0.757576	0.0111434	NA	NA	16.8303	NA	NA	NA	NA
MIMAT0000232	ENST00000392332	hsa-miR-199a-3p	HIBCH	-0.769697	0.00922195	NA	NA	NA	0.523	NA	NA	NA
MIMAT0000232	ENST00000453805	hsa-miR-199a-3p	USP9X	-0.818182	0.00381492	NA	NA	NA	0.542	NA	NA	NA
MIMAT0000232	ENST00000574110	hsa-miR-199a-3p	URI1	-0.757576	0.0111434	NA	NA	NA	0.504	NA	NA	NA
MIMAT0004492	ENST00000269122	hsa-miR-19b-2-5p	CLTC	-0.733333	0.0158006	NA	NA	15.8371	NA	NA	NA	NA
MIMAT0004492	ENST00000361781	hsa-miR-19b-2-5p	SGMS1	-0.709091	0.0216659	NA	NA	NA	0.621	NA	NA	NA
MIMAT0004492	ENST00000369727	hsa-miR-19b-2-5p	SFR1	-0.854545	0.0016368	NA	NA	NA	0.574	NA	NA	NA
MIMAT0004492	ENST00000371835	hsa-miR-19b-2-5p	BRD4	-0.806061	0.00486206	NA	NA	NA	0.489	NA	NA	NA
MIMAT0004492	ENST00000376834	hsa-miR-19b-2-5p	C9orf41	-0.866667	0.00117354	NA	NA	NA	0.606	NA	NA	NA
MIMAT0004492	ENST00000441692	hsa-miR-19b-2-5p	THOC2	-0.818182	0.00381492	NA	NA	NA	0.502	NA	NA	NA
MIMAT0004492	ENST00000446231	hsa-miR-19b-2-5p	SMG1	-0.733333	0.0158006	NA	NA	NA	0.518	NA	NA	NA
MIMAT0004492	ENST00000545981	hsa-miR-19b-2-5p	CENPJ	-0.721212	0.0185732	NA	NA	NA	0.517	NA	NA	NA
MIMAT0004492	ENST00000554546	hsa-miR-19b-2-5p	NUMB	-0.709091	0.0216659	NA	NA	NA	0.559	NA	NA	NA
MIMAT0000074	ENST00000332624	hsa-miR-19b-3p	TRAK2	-0.721212	0.0185732	-0.288	-2.06,-8.32	NA	0.995	NA	NA	NA
MIMAT0000074	ENST00000592764	hsa-miR-19b-3p	RNMT	-0.806061	0.00486206	-0.102	0.41,-6.14,-5.57,-2.69	NA	NA	NA	NA	NA
MIMAT0000074	ENST00000374622	hsa-miR-19b-3p	YIPF6	-0.745455	0.0133301	-0.069	NA	NA	NA	NA	NA	NA
MIMAT0000074	ENST00000269122	hsa-miR-19b-3p	CLTC	-0.830303	0.00294023	NA	-2.06,-3.17,-8.87	NA	0.961	NA	NA	NA
MIMAT0000074	ENST00000255078	hsa-miR-19b-3p	IGHMBP2	-0.842424	0.00222003	NA	-1.77,-6.81	NA	0.562	NA	NA	NA
MIMAT0000074	ENST00000284061	hsa-miR-19b-3p	DGKE	-0.721212	0.0185732	NA	3.71	NA	0.601	NA	NA	NA
MIMAT0000074	ENST00000300651	hsa-miR-19b-3p	MED1	-0.769697	0.00922195	NA	-4.35	15.4339	NA	NA	NA	NA
MIMAT0000074	ENST00000309395	hsa-miR-19b-3p	MOB1B	-0.745455	0.0133301	NA	-4.91,-3.6,-5.96,-1.64	NA	0.914	NA	NA	NA
MIMAT0000074	ENST00000336714	hsa-miR-19b-3p	SEC23B	-0.769697	0.00922195	NA	-3.04	NA	0.457	NA	NA	NA
MIMAT0000074	ENST00000342983	hsa-miR-19b-3p	RAP2C	-0.721212	0.0185732	NA	-4.12,1.27,-8.39	NA	1	NA	NA	NA
MIMAT0000074	ENST00000376834	hsa-miR-19b-3p	C9orf41	-0.806061	0.00486206	NA	-5.94,-12.98	NA	0.494	NA	NA	NA
MIMAT0000074	ENST00000064778	hsa-miR-19b-3p	FAM168A	-0.830303	0.00294023	NA	NA	NA	0.822	NA	NA	NA
MIMAT0000074	ENST00000225737	hsa-miR-19b-3p	AKAP10	-0.709091	0.0216659	NA	NA	NA	0.57	NA	NA	NA
MIMAT0000074	ENST00000241502	hsa-miR-19b-3p	FYTTD1	-0.830303	0.00294023	NA	-1.93	NA	NA	NA	NA	NA
MIMAT0000074	ENST00000249923	hsa-miR-19b-3p	COPB1	-0.915152	0.000204472	NA	-8.26	NA	NA	NA	NA	NA
MIMAT0000074	ENST00000267205	hsa-miR-19b-3p	RHOF	-0.733333	0.0158006	NA	3.71	NA	NA	NA	NA	NA
MIMAT0000074	ENST00000298767	hsa-miR-19b-3p	WAPAL	-0.781818	0.00754701	NA	-4.45	NA	NA	NA	NA	NA
MIMAT0000074	ENST00000305510	hsa-miR-19b-3p	CNNM3	-0.866667	0.00117354	NA	0.32	NA	NA	NA	NA	NA
MIMAT0000074	ENST00000309395	hsa-miR-19b-3p	MOB1B	-0.745455	0.0133301	NA	NA	NA	0.914	NA	NA	NA
MIMAT0000074	ENST00000311638	hsa-miR-19b-3p	THAP6	-0.769697	0.00922195	NA	-0.89	NA	NA	NA	NA	NA
MIMAT0000074	ENST00000313663	hsa-miR-19b-3p	C2CD3	-0.733333	0.0158006	NA	NA	15.3859	NA	NA	NA	NA
MIMAT0000074	ENST00000327423	hsa-miR-19b-3p	PRR14L	-0.781818	0.00754701	NA	2.08,-5.77	NA	NA	NA	NA	NA
MIMAT0000074	ENST00000332129	hsa-miR-19b-3p	KIF21B	-0.806061	0.00486206	NA	-3.86,-0.79	NA	NA	NA	NA	NA
MIMAT0000074	ENST00000342983	hsa-miR-19b-3p	RAP2C	-0.721212	0.0185732	NA	NA	NA	1	NA	NA	NA
MIMAT0000074	ENST00000347630	hsa-miR-19b-3p	SPOP	-0.818182	0.00381492	NA	-2.07,-5.85	NA	NA	NA	NA	NA
MIMAT0000074	ENST00000349139	hsa-miR-19b-3p	WDR3	-0.709091	0.0216659	NA	NA	NA	0.454	NA	NA	NA
MIMAT0000074	ENST00000354586	hsa-miR-19b-3p	STYX	-0.769697	0.00922195	NA	-4.26	NA	NA	NA	NA	NA
MIMAT0000074	ENST00000356303	hsa-miR-19b-3p	EEF1A1	-0.721212	0.0185732	NA	NA	16.2298	NA	NA	NA	NA
MIMAT0000074	ENST00000357749	hsa-miR-19b-3p	CHM	-0.781818	0.00754701	NA	NA	NA	0.473	NA	NA	NA
MIMAT0000074	ENST00000361060	hsa-miR-19b-3p	GFPT1	-0.733333	0.0158006	NA	-13.48	NA	NA	NA	NA	NA
MIMAT0000074	ENST00000361297	hsa-miR-19b-3p	MAST2	-0.709091	0.0216659	NA	-4.38	NA	NA	NA	NA	NA
MIMAT0000074	ENST00000361781	hsa-miR-19b-3p	SGMS1	-0.709091	0.0216659	NA	-5.74,-3.2	NA	NA	NA	NA	NA
MIMAT0000074	ENST00000361915	hsa-miR-19b-3p	AGL	-0.733333	0.0158006	NA	-4.02,-2.37	NA	NA	NA	NA	NA
MIMAT0000074	ENST00000367749	hsa-miR-19b-3p	FMO4	-0.733333	0.0158006	NA	NA	NA	0.463	NA	NA	NA
MIMAT0000074	ENST00000369727	hsa-miR-19b-3p	SFR1	-0.915152	0.000204472	NA	-0.24	NA	NA	NA	NA	NA
MIMAT0000074	ENST00000371835	hsa-miR-19b-3p	BRD4	-0.866667	0.00117354	NA	-1.5	NA	NA	NA	NA	NA
MIMAT0000074	ENST00000371979	hsa-miR-19b-3p	ALG13	-0.854545	0.0016368	NA	-4.99	NA	NA	NA	NA	NA
MIMAT0000074	ENST00000377885	hsa-miR-19b-3p	RNF38	-0.721212	0.0185732	NA	4.41,-4.59,-6.21,-3.25,-2.74,-4.84	NA	NA	NA	NA	NA
MIMAT0000074	ENST00000379059	hsa-miR-19b-3p	POLA1	-0.806061	0.00486206	NA	4.67	NA	NA	NA	NA	NA
MIMAT0000074	ENST00000392533	hsa-miR-19b-3p	TAOK3	-0.769697	0.00922195	NA	0.6	NA	NA	NA	NA	NA
MIMAT0000074	ENST00000396105	hsa-miR-19b-3p	ZNFX1	-0.721212	0.0185732	NA	0.44	NA	NA	NA	NA	NA
MIMAT0000074	ENST00000422280	hsa-miR-19b-3p	NBR1	-0.806061	0.00486206	NA	-1.75	NA	NA	NA	NA	NA
MIMAT0000074	ENST00000424649	hsa-miR-19b-3p	PXN	-0.709091	0.0216659	NA	2.34,0.37	NA	NA	NA	NA	NA
MIMAT0000074	ENST00000440191	hsa-miR-19b-3p	EIF4A2	-0.915152	0.000204472	NA	-4.9	NA	NA	NA	NA	NA
MIMAT0000074	ENST00000444766	hsa-miR-19b-3p	INTS2	-0.709091	0.0216659	NA	NA	NA	0.489	NA	NA	NA
MIMAT0000074	ENST00000490820	hsa-miR-19b-3p	CREBZF	-0.890909	0.000542144	NA	NA	NA	0.648	NA	NA	NA
MIMAT0000074	ENST00000544253	hsa-miR-19b-3p	ANKRD49	-0.793939	0.00609992	NA	NA	NA	0.5	NA	NA	NA
MIMAT0000074	ENST00000554546	hsa-miR-19b-3p	NUMB	-0.745455	0.0133301	NA	-1.62	NA	NA	NA	NA	NA
MIMAT0000074	ENST00000558939	hsa-miR-19b-3p	TLE3	-0.793939	0.00609992	NA	NA	NA	0.459	NA	NA	NA
MIMAT0000074	ENST00000568578	hsa-miR-19b-3p	RBMX	-0.745455	0.0133301	NA	NA	NA	0.472	NA	NA	NA
MIMAT0000617	ENST00000286548	hsa-miR-200c-3p	GNAQ	-0.768037	0.00947014	NA	NA	NA	0.995	NA	NA	NA
MIMAT0000617	ENST00000342505	hsa-miR-200c-3p	JAK1	-0.753123	0.0119149	NA	-2.61	NA	0.456	NA	NA	NA
MIMAT0000617	ENST00000224756	hsa-miR-200c-3p	CCSER2	-0.753123	0.0119149	NA	-4.26,0.89,0.89,-7.88,-6.58	NA	0.947	NA	NA	NA
MIMAT0000617	ENST00000226328	hsa-miR-200c-3p	RUFY3	-0.73821	0.0147714	NA	0.5	NA	0.461	NA	NA	NA
MIMAT0000617	ENST00000242057	hsa-miR-200c-3p	AHR	-0.797863	0.00567718	NA	0.95,-4.89,-0.18,-5.19	NA	0.774	NA	NA	NA
MIMAT0000617	ENST00000260630	hsa-miR-200c-3p	CYP1B1	-0.753123	0.0119149	NA	-1.96,-1.98,-3.67,0.62	NA	0.836	NA	NA	NA
MIMAT0000617	ENST00000261653	hsa-miR-200c-3p	STX2	-0.768037	0.00947014	NA	0.32,0.3	NA	0.526	NA	NA	NA
MIMAT0000617	ENST00000264658	hsa-miR-200c-3p	FBXL20	-0.768037	0.00947014	NA	-7.67,-7.27,1.36	NA	0.628	NA	NA	NA
MIMAT0000617	ENST00000278505	hsa-miR-200c-3p	ENDOD1	-0.797863	0.00567718	NA	-5.33	NA	0.508	NA	NA	NA
MIMAT0000617	ENST00000281928	hsa-miR-200c-3p	MED13L	-0.768037	0.00947014	NA	-5.18,1.11,-4.41	NA	0.503	NA	NA	NA
MIMAT0000617	ENST00000295797	hsa-miR-200c-3p	PRKCI	-0.723297	0.018074	NA	-0.2,-3.41,-6.11,-1.32	NA	0.601	NA	NA	NA
MIMAT0000617	ENST00000298743	hsa-miR-200c-3p	GAS1	-0.753123	0.0119149	NA	-3.65	NA	0.525	NA	NA	NA
MIMAT0000617	ENST00000303965	hsa-miR-200c-3p	ARAP2	-0.797863	0.00567718	NA	-4.05	NA	0.477	NA	NA	NA
MIMAT0000617	ENST00000337130	hsa-miR-200c-3p	UGP2	-0.723297	0.018074	NA	-10.45	17.5662	NA	NA	NA	NA
MIMAT0000617	ENST00000354452	hsa-miR-200c-3p	TCF4	-0.797863	0.00567718	NA	-1.19,-0.3,1.3,0.038,-8.11	NA	0.779	NA	NA	NA
MIMAT0000617	ENST00000359930	hsa-miR-200c-3p	SULF2	-0.768037	0.00947014	NA	-7.77,-1.15,-0.085	NA	0.738	NA	NA	NA
MIMAT0000617	ENST00000367137	hsa-miR-200c-3p	SLC41A1	-0.797863	0.00567718	NA	-6.06,-12.6	NA	0.481	NA	NA	NA
MIMAT0000617	ENST00000369248	hsa-miR-200c-3p	FAM160B1	-0.723297	0.018074	NA	-5.78,4.76,-7.24,-6.44	NA	0.712	NA	NA	NA
MIMAT0000617	ENST00000379440	hsa-miR-200c-3p	PRNP	-0.723297	0.018074	NA	-1.97	NA	0.469	NA	NA	NA
MIMAT0000617	ENST00000380698	hsa-miR-200c-3p	SERPINB9	-0.723297	0.018074	NA	-1.99,-3.24	NA	0.459	NA	NA	NA
MIMAT0000617	ENST00000396307	hsa-miR-200c-3p	RAB27A	-0.73821	0.0147714	NA	-0.49,-2.15	NA	0.696	NA	NA	NA
MIMAT0000617	ENST00000448120	hsa-miR-200c-3p	TULP3	-0.812777	0.00425947	NA	-15.29	NA	0.477	NA	NA	NA
MIMAT0000617	ENST00000452400	hsa-miR-200c-3p	NCOA2	-0.768037	0.00947014	NA	-1.55,-6.74	NA	0.92	NA	NA	NA
MIMAT0000617	ENST00000258963	hsa-miR-200c-3p	VEZF1	-0.723297	0.018074	NA	NA	NA	0.818	NA	NA	NA
MIMAT0000617	ENST00000266718	hsa-miR-200c-3p	LUM	-0.723297	0.018074	NA	0.06	NA	NA	NA	NA	NA
MIMAT0000617	ENST00000282470	hsa-miR-200c-3p	SPARCL1	-0.768037	0.00947014	NA	NA	NA	0.451	NA	NA	NA
MIMAT0000617	ENST00000284322	hsa-miR-200c-3p	ABI3BP	-0.753123	0.0119149	NA	-0.1	NA	NA	NA	NA	NA
MIMAT0000617	ENST00000320816	hsa-miR-200c-3p	DAB2	-0.768037	0.00947014	NA	-2.26	NA	NA	NA	NA	NA
MIMAT0000617	ENST00000321348	hsa-miR-200c-3p	CYBRD1	-0.797863	0.00567718	NA	-0.41	NA	NA	NA	NA	NA
MIMAT0000617	ENST00000340157	hsa-miR-200c-3p	VRK2	-0.723297	0.018074	NA	-2.77	NA	NA	NA	NA	NA
MIMAT0000617	ENST00000340434	hsa-miR-200c-3p	PTAR1	-0.768037	0.00947014	NA	-4.88,7.11,-1.26,-1.28,3.97,-5.27,-8.87,2.01	NA	NA	NA	NA	NA
MIMAT0000617	ENST00000342992	hsa-miR-200c-3p	TTN	-0.768037	0.00947014	NA	5.16	NA	NA	NA	NA	NA
MIMAT0000617	ENST00000344348	hsa-miR-200c-3p	NCOA4	-0.797863	0.00567718	NA	-5.4,-6.28,0.5	NA	NA	NA	NA	NA
MIMAT0000617	ENST00000358869	hsa-miR-200c-3p	FAM114A1	-0.768037	0.00947014	NA	NA	NA	0.658	NA	NA	NA
MIMAT0000617	ENST00000361357	hsa-miR-200c-3p	MAP3K3	-0.723297	0.018074	NA	-2.11	NA	NA	NA	NA	NA
MIMAT0000617	ENST00000361733	hsa-miR-200c-3p	MAP3K3	-0.768037	0.00947014	NA	-2.11	NA	NA	NA	NA	NA
MIMAT0000617	ENST00000367429	hsa-miR-200c-3p	CFH	-0.723297	0.018074	NA	-7.2	NA	NA	NA	NA	NA
MIMAT0000617	ENST00000369096	hsa-miR-200c-3p	PRDM1	-0.753123	0.0119149	NA	-2.03,-6.25,-0.24	NA	NA	NA	NA	NA
MIMAT0000617	ENST00000369575	hsa-miR-200c-3p	GAB3	-0.768037	0.00947014	NA	0.88	NA	NA	NA	NA	NA
MIMAT0000617	ENST00000370187	hsa-miR-200c-3p	BTRC	-0.768037	0.00947014	NA	0.69,-1.78,-8.02	NA	NA	NA	NA	NA
MIMAT0000617	ENST00000371753	hsa-miR-200c-3p	NACC2	-0.768037	0.00947014	NA	NA	NA	0.452	NA	NA	NA
MIMAT0000617	ENST00000377093	hsa-miR-200c-3p	KIF1B	-0.797863	0.00567718	NA	-2.67,-1.17	NA	NA	NA	NA	NA
MIMAT0000617	ENST00000378204	hsa-miR-200c-3p	EXT1	-0.797863	0.00567718	NA	NA	NA	0.852	NA	NA	NA
MIMAT0000617	ENST00000379440	hsa-miR-200c-3p	PRNP	-0.723297	0.018074	NA	NA	NA	0.469	NA	NA	NA
MIMAT0000617	ENST00000380437	hsa-miR-200c-3p	DENND4C	-0.753123	0.0119149	NA	NA	16.0594	NA	NA	NA	NA
MIMAT0000617	ENST00000381006	hsa-miR-200c-3p	RUFY3	-0.812777	0.00425947	NA	-5.8	NA	NA	NA	NA	NA
MIMAT0000617	ENST00000381298	hsa-miR-200c-3p	IL6ST	-0.753123	0.0119149	NA	-3.25	NA	NA	NA	NA	NA
MIMAT0000617	ENST00000381340	hsa-miR-200c-3p	ITPR2	-0.768037	0.00947014	NA	-0.5,-2.55,-5.27	NA	NA	NA	NA	NA
MIMAT0000617	ENST00000381652	hsa-miR-200c-3p	JAK2	-0.753123	0.0119149	NA	NA	NA	0.506	NA	NA	NA
MIMAT0000617	ENST00000390645	hsa-miR-200c-3p	ARL4C	-0.768037	0.00947014	NA	-2.24,-0.47	NA	NA	NA	NA	NA
MIMAT0000617	ENST00000424463	hsa-miR-200c-3p	VPS8	-0.753123	0.0119149	NA	NA	NA	0.712	NA	NA	NA
MIMAT0000617	ENST00000430430	hsa-miR-200c-3p	ZBTB10	-0.723297	0.018074	NA	NA	NA	0.918	NA	NA	NA
MIMAT0000617	ENST00000446923	hsa-miR-200c-3p	ZEB1	-0.797863	0.00567718	NA	NA	NA	NA	Functional MTI	Luciferase reporter assay//qRT-PCR//Western blot	21049046
MIMAT0000617	ENST00000446923	hsa-miR-200c-3p	ZEB1	-0.797863	0.00567718	NA	NA	NA	NA	Functional MTI	Luciferase reporter assay	19854497
MIMAT0000617	ENST00000446923	hsa-miR-200c-3p	ZEB1	-0.797863	0.00567718	NA	NA	NA	NA	Functional MTI	Luciferase reporter assay//Western blot	22569286
MIMAT0000617	ENST00000446923	hsa-miR-200c-3p	ZEB1	-0.797863	0.00567718	NA	NA	NA	NA	Functional MTI	Luciferase reporter assay//qRT-PCR//Western blot	22407310
MIMAT0000617	ENST00000446923	hsa-miR-200c-3p	ZEB1	-0.797863	0.00567718	NA	NA	NA	NA	Non-Functional MTI	Luciferase reporter assay//qRT-PCR	18411277
MIMAT0000617	ENST00000446923	hsa-miR-200c-3p	ZEB1	-0.797863	0.00567718	NA	NA	NA	NA	Functional MTI (Weak)	Immunohistochemistry//qRT-PCR	21224848
MIMAT0000617	ENST00000446923	hsa-miR-200c-3p	ZEB1	-0.797863	0.00567718	NA	NA	NA	NA	Functional MTI	immunoblot//Luciferase reporter assay//qRT-PCR//Western blot	20049172
MIMAT0000617	ENST00000446923	hsa-miR-200c-3p	ZEB1	-0.797863	0.00567718	NA	NA	NA	NA	Functional MTI	Immunoblot//Luciferase reporter assay//qRT-PCR	18483486
MIMAT0000617	ENST00000446923	hsa-miR-200c-3p	ZEB1	-0.797863	0.00567718	NA	NA	NA	NA	Functional MTI	qRT-PCR//Luciferase reporter assay//Western blot//Reporter assay	18381893
MIMAT0000617	ENST00000446923	hsa-miR-200c-3p	ZEB1	-0.797863	0.00567718	NA	NA	NA	NA	Functional MTI	Immunoblot//Luciferase reporter assay//qRT-PCR	21294122
MIMAT0000617	ENST00000446923	hsa-miR-200c-3p	ZEB1	-0.797863	0.00567718	NA	NA	NA	NA	Functional MTI (Weak)	qRT-PCR//qRT-PCR	31950280
MIMAT0000617	ENST00000446923	hsa-miR-200c-3p	ZEB1	-0.797863	0.00567718	NA	NA	NA	NA	Functional MTI	Luciferase reporter assay	19839049
MIMAT0000617	ENST00000446923	hsa-miR-200c-3p	ZEB1	-0.797863	0.00567718	NA	NA	NA	NA	Functional MTI	GFP reporter assay//qRT-PCR	16929162
MIMAT0000617	ENST00000449802	hsa-miR-200c-3p	NBEAL1	-0.768037	0.00947014	NA	NA	NA	0.482	NA	NA	NA
MIMAT0000617	ENST00000514251	hsa-miR-200c-3p	ZBTB38	-0.723297	0.018074	NA	NA	NA	0.94	NA	NA	NA
MIMAT0000617	ENST00000518547	hsa-miR-200c-3p	MTSS1	-0.768037	0.00947014	NA	1.67,-4.73	NA	NA	NA	NA	NA
MIMAT0000617	ENST00000540998	hsa-miR-200c-3p	CDC42SE1	-0.753123	0.0119149	NA	-3.82,-1.78	NA	NA	NA	NA	NA
MIMAT0000617	ENST00000541730	hsa-miR-200c-3p	MBOAT1	-0.797863	0.00567718	NA	NA	NA	0.6	NA	NA	NA
MIMAT0000617	ENST00000559228	hsa-miR-200c-3p	FAM63B	-0.797863	0.00567718	NA	NA	NA	0.992	NA	NA	NA
MIMAT0000617	ENST00000562383	hsa-miR-200c-3p	BRD7	-0.768037	0.00947014	NA	NA	NA	NA	Functional MTI	Immunohistochemistry//Luciferase reporter assay//Microarray//Western blot	22015043
MIMAT0000264	ENST00000298523	hsa-miR-203a	CLEC7A	-0.860314	0.0014024	-0.308	0.45,-3.81	NA	NA	NA	NA	NA
MIMAT0000264	ENST00000353231	hsa-miR-203a	CLEC7A	-0.730584	0.0164023	-0.308	0.45,-3.81	NA	NA	NA	NA	NA
MIMAT0000264	ENST00000371811	hsa-miR-203a	IFIT3	-0.751068	0.0122834	-0.266	NA	NA	NA	NA	NA	NA
MIMAT0000264	ENST00000397942	hsa-miR-203a	SOCS6	-0.778379	0.00799826	-0.17	0.77,-1.76,-2.23,-5.36,-3.43,0.52,3.69	NA	NA	NA	NA	NA
MIMAT0000264	ENST00000357955	hsa-miR-203a	MAPKAPK3	-0.778379	0.00799826	-0.103	-0.52	NA	NA	NA	NA	NA
MIMAT0000264	ENST00000474889	hsa-miR-203a	PTPRG	-0.7101	0.0213957	-0.084	-1.04,-6.43	NA	NA	NA	NA	NA
MIMAT0000264	ENST00000320172	hsa-miR-203a	FAM46A	-0.716928	0.0196287	-0.049	1.09,3.08,-0.43,2.26,3.3,-5.17,0.71	NA	NA	NA	NA	NA
MIMAT0000264	ENST00000261254	hsa-miR-203a	CCND2	-0.778379	0.00799826	-0.05	-4.63,2.82,2.9	NA	0.614	NA	NA	NA
MIMAT0000264	ENST00000336332	hsa-miR-203a	ZXDC	-0.723756	0.0179653	-0.04	-3.73	NA	NA	NA	NA	NA
MIMAT0000264	ENST00000415493	hsa-miR-203a	NUDT4	-0.846658	0.00200163	-0.03	-7.48,-9.12	NA	0.535	NA	NA	NA
MIMAT0000264	ENST00000262753	hsa-miR-203a	POF1B	-0.764723	0.00997949	-0.03	2.57,0.93	NA	NA	NA	NA	NA
MIMAT0000264	ENST00000261858	hsa-miR-203a	GLCE	-0.74424	0.0135646	-0.02	-5.07,-7.76,-0.35,0.68	NA	NA	NA	NA	NA
MIMAT0000264	ENST00000264870	hsa-miR-203a	F13A1	-0.846658	0.00200163	-0.01	-6.11,1.79,-3.86	NA	NA	NA	NA	NA
MIMAT0000264	ENST00000370473	hsa-miR-203a	GBP1	-0.730584	0.0164023	-0.01	-6.13	NA	NA	NA	NA	NA
MIMAT0000264	ENST00000543117	hsa-miR-203a	TAX1BP1	-0.778379	0.00799826	-0.01	NA	NA	NA	NA	NA	NA
MIMAT0000264	ENST00000319119	hsa-miR-203a	ZBTB34	-0.730584	0.0164023	NA	0.54,-3.34	NA	0.463	NA	NA	NA
MIMAT0000264	ENST00000346299	hsa-miR-203a	MTMR2	-0.764723	0.00997949	NA	0.15,-3.58,-3.05,-2.77	NA	0.613	NA	NA	NA
MIMAT0000264	ENST00000246657	hsa-miR-203a	CCR7	-0.778379	0.00799826	NA	0.69	NA	NA	NA	NA	NA
MIMAT0000264	ENST00000262768	hsa-miR-203a	TIMP2	-0.703272	0.0232695	NA	3.12	NA	NA	NA	NA	NA
MIMAT0000264	ENST00000264888	hsa-miR-203a	CXCL9	-0.716928	0.0196287	NA	1.27,-1.61	NA	NA	NA	NA	NA
MIMAT0000264	ENST00000309170	hsa-miR-203a	P2RY14	-0.826174	0.00321992	NA	-1.37,0.73	NA	NA	NA	NA	NA
MIMAT0000264	ENST00000322342	hsa-miR-203a	ZADH2	-0.860314	0.0014024	NA	-6.44,-5.94	NA	NA	NA	NA	NA
MIMAT0000264	ENST00000335464	hsa-miR-203a	TMEM104	-0.751068	0.0122834	NA	-4.54	NA	NA	NA	NA	NA
MIMAT0000264	ENST00000337907	hsa-miR-203a	RERE	-0.846658	0.00200163	NA	-3.86,-4.13	NA	NA	NA	NA	NA
MIMAT0000264	ENST00000361786	hsa-miR-203a	KIAA1737	-0.730584	0.0164023	NA	-2.93,0.081	NA	NA	NA	NA	NA
MIMAT0000264	ENST00000374994	hsa-miR-203a	TGFBR1	-0.703272	0.0232695	NA	-0.03,0.43,-5.43,0.94,-4.33	NA	NA	NA	NA	NA
MIMAT0000264	ENST00000379153	hsa-miR-203a	CD83	-0.785207	0.00712028	NA	-5.27	NA	NA	NA	NA	NA
MIMAT0000264	ENST00000380130	hsa-miR-203a	N4BP2L1	-0.730584	0.0164023	NA	-3.89,-3.99,-3.41	NA	NA	NA	NA	NA
MIMAT0000264	ENST00000381410	hsa-miR-203a	SNX18	-0.764723	0.00997949	NA	0.15,-0.25,-3.32	NA	NA	NA	NA	NA
MIMAT0000264	ENST00000392981	hsa-miR-203a	XRN1	-0.798863	0.00557294	NA	-2.36,-1.05,2.32,-4.07,0.84,-3.2	NA	NA	NA	NA	NA
MIMAT0000264	ENST00000394054	hsa-miR-203a	NFKBIZ	-0.7101	0.0213957	NA	-1.42	NA	NA	NA	NA	NA
MIMAT0000264	ENST00000397942	hsa-miR-203a	SOCS6	-0.778379	0.00799826	NA	NA	NA	NA	Functional MTI	Luciferase reporter assay	22917968
MIMAT0000264	ENST00000456692	hsa-miR-203a	RASA1	-0.703272	0.0232695	NA	-0.99	NA	NA	NA	NA	NA
MIMAT0000264	ENST00000502586	hsa-miR-203a	ABCE1	-0.7101	0.0213957	NA	NA	NA	NA	Functional MTI	Luciferase reporter assay//qRT-PCR//Western blot	19843643
MIMAT0022693	ENST00000264033	hsa-miR-204-3p	CBL	-0.790277	0.00651422	NA	NA	NA	0.701	NA	NA	NA
MIMAT0022693	ENST00000368847	hsa-miR-204-3p	KIAA1919	-0.70517	0.0227377	NA	NA	NA	0.946	NA	NA	NA
MIMAT0022693	ENST00000453805	hsa-miR-204-3p	USP9X	-0.905779	0.000307323	NA	NA	NA	0.714	NA	NA	NA
MIMAT0022693	ENST00000539054	hsa-miR-204-3p	TXNDC5	-0.753803	0.0117948	NA	NA	NA	0.601	NA	NA	NA
MIMAT0022693	ENST00000557772	hsa-miR-204-3p	ESR2	-0.729487	0.0166469	NA	NA	NA	0.744	NA	NA	NA
MIMAT0000075	ENST00000311638	hsa-miR-20a-5p	THAP6	-0.939394	5.48405e-05	-0.134	5.12,-13.95,-8.05,-1.65,-3.58,-10.15,-0.13	NA	0.949	NA	NA	NA
MIMAT0000075	ENST00000259075	hsa-miR-20a-5p	TANK	-0.830303	0.00294023	-0.094	0.26	NA	NA	NA	NA	NA
MIMAT0000075	ENST00000269122	hsa-miR-20a-5p	CLTC	-0.793939	0.00609992	-0.055	-10.6,-2.18,2.25,-4.18	NA	0.595	NA	NA	NA
MIMAT0000075	ENST00000325718	hsa-miR-20a-5p	MLLT6	-0.733333	0.0158006	NA	-1.23,-4.4,0.51,-0.34,2.85,-0.43,-4.18	NA	0.755	NA	NA	NA
MIMAT0000075	ENST00000263955	hsa-miR-20a-5p	STK17B	-0.806061	0.00486206	NA	-3.08	17.8493	0.998	NA	NA	NA
MIMAT0000075	ENST00000305510	hsa-miR-20a-5p	CNNM3	-0.733333	0.0158006	NA	-9.3	16.637	0.722	NA	NA	NA
MIMAT0000075	ENST00000234453	hsa-miR-20a-5p	PLEKHA3	-0.818182	0.00381492	NA	-3.73,-7.61,-3.81,-10.55	NA	1	NA	NA	NA
MIMAT0000075	ENST00000243706	hsa-miR-20a-5p	HAUS3	-0.745455	0.0133301	NA	-8.64,-3.01	NA	0.484	NA	NA	NA
MIMAT0000075	ENST00000261211	hsa-miR-20a-5p	CDK17	-0.709091	0.0216659	NA	-0.34,-10.01,-6.88,-6.5,-1.55,0.52,-1.35	NA	0.788	NA	NA	NA
MIMAT0000075	ENST00000262133	hsa-miR-20a-5p	RBL2	-0.781818	0.00754701	NA	-12.2,-5.69	NA	0.995	NA	NA	NA
MIMAT0000075	ENST00000263904	hsa-miR-20a-5p	STAM2	-0.878788	0.000813862	NA	1.5,1.43,-5.74	NA	0.65	NA	NA	NA
MIMAT0000075	ENST00000263960	hsa-miR-20a-5p	COQ10B	-0.781818	0.00754701	NA	-1.33,-7.2,0.5	NA	0.687	NA	NA	NA
MIMAT0000075	ENST00000264065	hsa-miR-20a-5p	DNAJC10	-0.721212	0.0185732	NA	-8.16	NA	0.612	NA	NA	NA
MIMAT0000075	ENST00000264380	hsa-miR-20a-5p	PIKFYVE	-0.757576	0.0111434	NA	-0.67,-3.27,-4	NA	0.713	NA	NA	NA
MIMAT0000075	ENST00000265981	hsa-miR-20a-5p	RNF141	-0.757576	0.0111434	NA	0.49,-4.25	NA	0.58	NA	NA	NA
MIMAT0000075	ENST00000280098	hsa-miR-20a-5p	SPOPL	-0.793939	0.00609992	NA	-1.26,-13.28,-4.82,-1.26	NA	0.931	NA	NA	NA
MIMAT0000075	ENST00000287263	hsa-miR-20a-5p	RAB11FIP1	-0.757576	0.0111434	NA	-12.15,-2.6,-4.92,-7,-2.14,-9.36	NA	0.691	NA	NA	NA
MIMAT0000075	ENST00000295958	hsa-miR-20a-5p	SMIM14	-0.830303	0.00294023	NA	-8.67	NA	0.469	NA	NA	NA
MIMAT0000075	ENST00000302609	hsa-miR-20a-5p	ZNF25	-0.830303	0.00294023	NA	-7.19	NA	0.808	NA	NA	NA
MIMAT0000075	ENST00000305626	hsa-miR-20a-5p	RAB33B	-0.745455	0.0133301	NA	-3.34,-6.49	NA	0.511	NA	NA	NA
MIMAT0000075	ENST00000309395	hsa-miR-20a-5p	MOB1B	-0.806061	0.00486206	NA	-2.61,-4.78,-4.87,-4.15	NA	0.857	NA	NA	NA
MIMAT0000075	ENST00000310803	hsa-miR-20a-5p	RASGRP1	-0.757576	0.0111434	NA	-7.11,-8.41	NA	0.502	NA	NA	NA
MIMAT0000075	ENST00000311212	hsa-miR-20a-5p	ZNF706	-0.733333	0.0158006	NA	-5.1	NA	0.552	NA	NA	NA
MIMAT0000075	ENST00000313349	hsa-miR-20a-5p	SERTAD2	-0.806061	0.00486206	NA	-4.45,-5.13,-6.76,-6.2,-2.77,-2.36,-2.8,-5.13,-4.07	NA	0.974	NA	NA	NA
MIMAT0000075	ENST00000315285	hsa-miR-20a-5p	SPAST	-0.745455	0.0133301	NA	-1.47	NA	0.529	NA	NA	NA
MIMAT0000075	ENST00000319974	hsa-miR-20a-5p	C2orf69	-0.721212	0.0185732	NA	-5.11,-2.33,-8.72,-8.53	NA	0.941	NA	NA	NA
MIMAT0000075	ENST00000342907	hsa-miR-20a-5p	ST3GAL2	-0.709091	0.0216659	NA	-8.66,-7.96	NA	0.499	NA	NA	NA
MIMAT0000075	ENST00000342983	hsa-miR-20a-5p	RAP2C	-0.757576	0.0111434	NA	-4.11,-11.02	NA	0.975	NA	NA	NA
MIMAT0000075	ENST00000347635	hsa-miR-20a-5p	NUP50	-0.721212	0.0185732	NA	-5.66,-1.96,-6.55	NA	0.497	NA	NA	NA
MIMAT0000075	ENST00000354193	hsa-miR-20a-5p	SVIP	-0.709091	0.0216659	NA	-0.75	NA	0.457	NA	NA	NA
MIMAT0000075	ENST00000354586	hsa-miR-20a-5p	STYX	-0.842424	0.00222003	NA	-6.64,-7.22,-5.92,-3.82	NA	0.914	NA	NA	NA
MIMAT0000075	ENST00000356315	hsa-miR-20a-5p	VPS13D	-0.793939	0.00609992	NA	4.71,-12.23,2.45,6.63	NA	0.751	NA	NA	NA
MIMAT0000075	ENST00000356554	hsa-miR-20a-5p	MAN1A2	-0.721212	0.0185732	NA	-5.33,-3.65,-8.97	NA	0.911	NA	NA	NA
MIMAT0000075	ENST00000367090	hsa-miR-20a-5p	TMEM181	-0.866667	0.00117354	NA	-6.64,-2.93,-1.2	NA	0.529	NA	NA	NA
MIMAT0000075	ENST00000367658	hsa-miR-20a-5p	HECA	-0.757576	0.0111434	NA	-0.58	NA	0.807	NA	NA	NA
MIMAT0000075	ENST00000374759	hsa-miR-20a-5p	SLC38A10	-0.709091	0.0216659	NA	-4.2	NA	0.466	NA	NA	NA
MIMAT0000075	ENST00000375712	hsa-miR-20a-5p	KIF3B	-0.709091	0.0216659	NA	-12.76,-9.54,-8.57	NA	0.976	NA	NA	NA
MIMAT0000075	ENST00000392533	hsa-miR-20a-5p	TAOK3	-0.769697	0.00922195	NA	-12.54,-4.95	NA	1	NA	NA	NA
MIMAT0000075	ENST00000393067	hsa-miR-20a-5p	POU2AF1	-0.866667	0.00117354	NA	3.41,-0.26	NA	0.726	NA	NA	NA
MIMAT0000075	ENST00000393487	hsa-miR-20a-5p	MGAT4A	-0.733333	0.0158006	NA	-8.12,-9.59,-2.86,1.67,-6.17,-4,-3.01,-5,-2.72,5.46,-0.62	NA	0.751	NA	NA	NA
MIMAT0000075	ENST00000395323	hsa-miR-20a-5p	LBH	-0.769697	0.00922195	NA	-1.38,-0.62,-6.96	NA	0.61	NA	NA	NA
MIMAT0000075	ENST00000412770	hsa-miR-20a-5p	PPP6R1	-0.781818	0.00754701	NA	2.67	NA	0.51	NA	NA	NA
MIMAT0000075	ENST00000424479	hsa-miR-20a-5p	PPAPDC1B	-0.806061	0.00486206	NA	-7.88,-6.31,3.48,-6.65	NA	0.627	NA	NA	NA
MIMAT0000075	ENST00000425103	hsa-miR-20a-5p	KIAA0232	-0.733333	0.0158006	NA	-2.93,1.23,-9.62	NA	0.597	NA	NA	NA
MIMAT0000075	ENST00000525842	hsa-miR-20a-5p	ZBTB44	-0.721212	0.0185732	NA	-7.27,8.03	NA	0.94	NA	NA	NA
MIMAT0000075	ENST00000046794	hsa-miR-20a-5p	LCP2	-0.721212	0.0185732	NA	-6.61	NA	NA	NA	NA	NA
MIMAT0000075	ENST00000064778	hsa-miR-20a-5p	FAM168A	-0.793939	0.00609992	NA	NA	NA	0.944	NA	NA	NA
MIMAT0000075	ENST00000216962	hsa-miR-20a-5p	PYGB	-0.709091	0.0216659	NA	-4.12,-8.24	NA	NA	NA	NA	NA
MIMAT0000075	ENST00000225737	hsa-miR-20a-5p	AKAP10	-0.842424	0.00222003	NA	NA	NA	0.597	NA	NA	NA
MIMAT0000075	ENST00000238714	hsa-miR-20a-5p	PAPOLG	-0.793939	0.00609992	NA	-8,-7.16	NA	NA	NA	NA	NA
MIMAT0000075	ENST00000238856	hsa-miR-20a-5p	AFTPH	-0.830303	0.00294023	NA	NA	NA	0.507	NA	NA	NA
MIMAT0000075	ENST00000238961	hsa-miR-20a-5p	FAM178A	-0.781818	0.00754701	NA	-4.6,-0.18,-1.78,-1.67,-4.05,2.74	NA	NA	NA	NA	NA
MIMAT0000075	ENST00000254250	hsa-miR-20a-5p	THAP1	-0.793939	0.00609992	NA	-2.17	NA	NA	NA	NA	NA
MIMAT0000075	ENST00000255078	hsa-miR-20a-5p	IGHMBP2	-0.818182	0.00381492	NA	-1.43	NA	NA	NA	NA	NA
MIMAT0000075	ENST00000256257	hsa-miR-20a-5p	RNF122	-0.878788	0.000813862	NA	-1.33	NA	NA	NA	NA	NA
MIMAT0000075	ENST00000257287	hsa-miR-20a-5p	CEP135	-0.733333	0.0158006	NA	-8.55	NA	NA	NA	NA	NA
MIMAT0000075	ENST00000261211	hsa-miR-20a-5p	CDK17	-0.709091	0.0216659	NA	NA	NA	0.788	NA	NA	NA
MIMAT0000075	ENST00000262133	hsa-miR-20a-5p	RBL2	-0.781818	0.00754701	NA	NA	NA	NA	Functional MTI	Luciferase reporter assay	21283765
MIMAT0000075	ENST00000264018	hsa-miR-20a-5p	DDX6	-0.733333	0.0158006	NA	-5.65	NA	NA	NA	NA	NA
MIMAT0000075	ENST00000268638	hsa-miR-20a-5p	IRF8	-0.745455	0.0133301	NA	-5.19,-6.89	NA	NA	NA	NA	NA
MIMAT0000075	ENST00000274056	hsa-miR-20a-5p	MARCH1	-0.745455	0.0133301	NA	NA	NA	0.591	NA	NA	NA
MIMAT0000075	ENST00000276202	hsa-miR-20a-5p	DOCK11	-0.818182	0.00381492	NA	-6.95	NA	NA	NA	NA	NA
MIMAT0000075	ENST00000277541	hsa-miR-20a-5p	NOTCH1	-0.733333	0.0158006	NA	-6	NA	NA	NA	NA	NA
MIMAT0000075	ENST00000277900	hsa-miR-20a-5p	ADD3	-0.781818	0.00754701	NA	NA	NA	0.454	NA	NA	NA
MIMAT0000075	ENST00000282251	hsa-miR-20a-5p	CWF19L2	-0.721212	0.0185732	NA	-7.15	NA	NA	NA	NA	NA
MIMAT0000075	ENST00000286648	hsa-miR-20a-5p	DCK	-0.733333	0.0158006	NA	1,-11.77	NA	NA	NA	NA	NA
MIMAT0000075	ENST00000290650	hsa-miR-20a-5p	UBR1	-0.733333	0.0158006	NA	-2.21,-8.54,-4.07	NA	NA	NA	NA	NA
MIMAT0000075	ENST00000297991	hsa-miR-20a-5p	AQP3	-0.709091	0.0216659	NA	4.56	NA	NA	NA	NA	NA
MIMAT0000075	ENST00000298767	hsa-miR-20a-5p	WAPAL	-0.745455	0.0133301	NA	-4.27,-4.48,-0.46	NA	NA	NA	NA	NA
MIMAT0000075	ENST00000300870	hsa-miR-20a-5p	ZNF267	-0.806061	0.00486206	NA	-4.73,-4.9	NA	NA	NA	NA	NA
MIMAT0000075	ENST00000302278	hsa-miR-20a-5p	ITGB1	-0.769697	0.00922195	NA	-4.2,2.26,-9.68	NA	NA	NA	NA	NA
MIMAT0000075	ENST00000304987	hsa-miR-20a-5p	SIK2	-0.769697	0.00922195	NA	NA	NA	0.774	NA	NA	NA
MIMAT0000075	ENST00000307363	hsa-miR-20a-5p	GLB1	-0.806061	0.00486206	NA	0.3	NA	NA	NA	NA	NA
MIMAT0000075	ENST00000309395	hsa-miR-20a-5p	MOB1B	-0.806061	0.00486206	NA	NA	NA	0.857	NA	NA	NA
MIMAT0000075	ENST00000310803	hsa-miR-20a-5p	RASGRP1	-0.757576	0.0111434	NA	NA	NA	0.502	NA	NA	NA
MIMAT0000075	ENST00000311212	hsa-miR-20a-5p	ZNF706	-0.733333	0.0158006	NA	NA	NA	0.552	NA	NA	NA
MIMAT0000075	ENST00000312499	hsa-miR-20a-5p	RMI2	-0.757576	0.0111434	NA	0.7,-2.31	NA	NA	NA	NA	NA
MIMAT0000075	ENST00000313733	hsa-miR-20a-5p	OSBPL2	-0.781818	0.00754701	NA	-4.74	NA	NA	NA	NA	NA
MIMAT0000075	ENST00000314328	hsa-miR-20a-5p	SPECC1L	-0.769697	0.00922195	NA	-3.91,-5.25	NA	NA	NA	NA	NA
MIMAT0000075	ENST00000316637	hsa-miR-20a-5p	DEF6	-0.709091	0.0216659	NA	NA	NA	0.563	NA	NA	NA
MIMAT0000075	ENST00000318240	hsa-miR-20a-5p	C18orf32	-0.733333	0.0158006	NA	-10.05	NA	NA	NA	NA	NA
MIMAT0000075	ENST00000319190	hsa-miR-20a-5p	TTC7A	-0.745455	0.0133301	NA	2.08	NA	NA	NA	NA	NA
MIMAT0000075	ENST00000319429	hsa-miR-20a-5p	SLC35E3	-0.709091	0.0216659	NA	NA	16.8819	NA	NA	NA	NA
MIMAT0000075	ENST00000320560	hsa-miR-20a-5p	ANO6	-0.745455	0.0133301	NA	-10.6,-6.76,-5.22,-0.76,-1.52,-12.47,-5.39,-1.99,0.32	NA	NA	NA	NA	NA
MIMAT0000075	ENST00000324238	hsa-miR-20a-5p	CRLF3	-0.733333	0.0158006	NA	-7.36	NA	NA	NA	NA	NA
MIMAT0000075	ENST00000329565	hsa-miR-20a-5p	SNN	-0.757576	0.0111434	NA	-4.73,-4.68,-3.29,-0.54	NA	NA	NA	NA	NA
MIMAT0000075	ENST00000330843	hsa-miR-20a-5p	RAB11FIP1	-0.90303	0.000343612	NA	-12.15,-2.6,-4.92,-7,-2.14,-9.36,-6.31	NA	NA	NA	NA	NA
MIMAT0000075	ENST00000332129	hsa-miR-20a-5p	KIF21B	-0.781818	0.00754701	NA	1.09,-0.68	NA	NA	NA	NA	NA
MIMAT0000075	ENST00000332624	hsa-miR-20a-5p	TRAK2	-0.830303	0.00294023	NA	-1.52,-4.17,-2.66	NA	NA	NA	NA	NA
MIMAT0000075	ENST00000334062	hsa-miR-20a-5p	RASA3	-0.769697	0.00922195	NA	-1.16	NA	NA	NA	NA	NA
MIMAT0000075	ENST00000338222	hsa-miR-20a-5p	UBQLN2	-0.854545	0.0016368	NA	-1.46,-7.38,-7.5	NA	NA	NA	NA	NA
MIMAT0000075	ENST00000340438	hsa-miR-20a-5p	GSPT2	-0.709091	0.0216659	NA	1.27	NA	NA	NA	NA	NA
MIMAT0000075	ENST00000342983	hsa-miR-20a-5p	RAP2C	-0.757576	0.0111434	NA	NA	NA	0.975	NA	NA	NA
MIMAT0000075	ENST00000356798	hsa-miR-20a-5p	ITGAL	-0.793939	0.00609992	NA	-3.04	NA	NA	NA	NA	NA
MIMAT0000075	ENST00000357006	hsa-miR-20a-5p	ZBTB14	-0.721212	0.0185732	NA	NA	NA	0.576	NA	NA	NA
MIMAT0000075	ENST00000357308	hsa-miR-20a-5p	GFPT1	-0.709091	0.0216659	NA	NA	NA	0.54	NA	NA	NA
MIMAT0000075	ENST00000358164	hsa-miR-20a-5p	ITGAL	-0.769697	0.00922195	NA	NA	NA	0.484	NA	NA	NA
MIMAT0000075	ENST00000359692	hsa-miR-20a-5p	DNM2	-0.721212	0.0185732	NA	-1.43	NA	NA	NA	NA	NA
MIMAT0000075	ENST00000359785	hsa-miR-20a-5p	PTPN22	-0.721212	0.0185732	NA	-1.62,-6.57	NA	NA	NA	NA	NA
MIMAT0000075	ENST00000361384	hsa-miR-20a-5p	DCLRE1A	-0.830303	0.00294023	NA	-0.87	NA	NA	NA	NA	NA
MIMAT0000075	ENST00000367162	hsa-miR-20a-5p	DSTYK	-0.818182	0.00381492	NA	-0.68,-9.07,-7.08,1.97,-4.97,-1.03	NA	NA	NA	NA	NA
MIMAT0000075	ENST00000367396	hsa-miR-20a-5p	DENND1B	-0.793939	0.00609992	NA	-7.85	NA	NA	NA	NA	NA
MIMAT0000075	ENST00000368453	hsa-miR-20a-5p	SHC1	-0.709091	0.0216659	NA	-5.53	NA	NA	NA	NA	NA
MIMAT0000075	ENST00000370454	hsa-miR-20a-5p	LRRC8C	-0.842424	0.00222003	NA	NA	NA	0.453	NA	NA	NA
MIMAT0000075	ENST00000371558	hsa-miR-20a-5p	UBE2A	-0.721212	0.0185732	NA	-6.06	NA	NA	NA	NA	NA
MIMAT0000075	ENST00000372281	hsa-miR-20a-5p	TMEM254	-0.745455	0.0133301	NA	-10.71,2.48	NA	NA	NA	NA	NA
MIMAT0000075	ENST00000372731	hsa-miR-20a-5p	SPTAN1	-0.866667	0.00117354	NA	-6.22	NA	NA	NA	NA	NA
MIMAT0000075	ENST00000373563	hsa-miR-20a-5p	GIGYF2	-0.769697	0.00922195	NA	-8.72	NA	NA	NA	NA	NA
MIMAT0000075	ENST00000373566	hsa-miR-20a-5p	GIGYF2	-0.745455	0.0133301	NA	NA	NA	0.759	NA	NA	NA
MIMAT0000075	ENST00000373887	hsa-miR-20a-5p	TRAF1	-0.769697	0.00922195	NA	0.058	NA	NA	NA	NA	NA
MIMAT0000075	ENST00000375687	hsa-miR-20a-5p	ASXL1	-0.793939	0.00609992	NA	-3.3,-7.6,-4.81	NA	NA	NA	NA	NA
MIMAT0000075	ENST00000378045	hsa-miR-20a-5p	FUNDC1	-0.709091	0.0216659	NA	-4.7	NA	NA	NA	NA	NA
MIMAT0000075	ENST00000380492	hsa-miR-20a-5p	MOSPD2	-0.854545	0.0016368	NA	NA	NA	1	NA	NA	NA
MIMAT0000075	ENST00000382095	hsa-miR-20a-5p	SPATA13	-0.781818	0.00754701	NA	-8.25	NA	NA	NA	NA	NA
MIMAT0000075	ENST00000391785	hsa-miR-20a-5p	ZNF701	-0.90303	0.000343612	NA	-11.15,-4.39	NA	NA	NA	NA	NA
MIMAT0000075	ENST00000391979	hsa-miR-20a-5p	DENND1B	-0.854545	0.0016368	NA	NA	NA	0.695	NA	NA	NA
MIMAT0000075	ENST00000391984	hsa-miR-20a-5p	CAPN10	-0.709091	0.0216659	NA	-1.2	NA	NA	NA	NA	NA
MIMAT0000075	ENST00000393310	hsa-miR-20a-5p	LIMS1	-0.757576	0.0111434	NA	NA	NA	0.567	NA	NA	NA
MIMAT0000075	ENST00000394650	hsa-miR-20a-5p	CCDC109B	-0.806061	0.00486206	NA	NA	NA	0.482	NA	NA	NA
MIMAT0000075	ENST00000396105	hsa-miR-20a-5p	ZNFX1	-0.927273	0.000112035	NA	-10.14,-7.99,-4.95,-20.37,-5.01	NA	NA	NA	NA	NA
MIMAT0000075	ENST00000399975	hsa-miR-20a-5p	USP16	-0.854545	0.0016368	NA	-8.9	NA	NA	NA	NA	NA
MIMAT0000075	ENST00000400822	hsa-miR-20a-5p	MLLT4	-0.806061	0.00486206	NA	NA	NA	0.751	NA	NA	NA
MIMAT0000075	ENST00000409947	hsa-miR-20a-5p	MAP3K2	-0.818182	0.00381492	NA	NA	NA	1	NA	NA	NA
MIMAT0000075	ENST00000413272	hsa-miR-20a-5p	NUGGC	-0.721212	0.0185732	NA	-7.46,-0.96	NA	NA	NA	NA	NA
MIMAT0000075	ENST00000413454	hsa-miR-20a-5p	NUP62	-0.709091	0.0216659	NA	-6.68	NA	NA	NA	NA	NA
MIMAT0000075	ENST00000418381	hsa-miR-20a-5p	UBR3	-0.878788	0.000813862	NA	-5.82,-1.77,-0.15	NA	NA	NA	NA	NA
MIMAT0000075	ENST00000418871	hsa-miR-20a-5p	ZNF160	-0.830303	0.00294023	NA	-3.94	NA	NA	NA	NA	NA
MIMAT0000075	ENST00000421419	hsa-miR-20a-5p	ATG2A	-0.745455	0.0133301	NA	NA	NA	0.842	NA	NA	NA
MIMAT0000075	ENST00000423591	hsa-miR-20a-5p	FAM120AOS	-0.757576	0.0111434	NA	NA	NA	0.496	NA	NA	NA
MIMAT0000075	ENST00000424649	hsa-miR-20a-5p	PXN	-0.769697	0.00922195	NA	0.53	NA	NA	NA	NA	NA
MIMAT0000075	ENST00000430334	hsa-miR-20a-5p	PLEKHM1	-0.745455	0.0133301	NA	-4.15,-15.72	NA	NA	NA	NA	NA
MIMAT0000075	ENST00000436900	hsa-miR-20a-5p	DAZAP2	-0.721212	0.0185732	NA	NA	NA	0.589	NA	NA	NA
MIMAT0000075	ENST00000444836	hsa-miR-20a-5p	MFN2	-0.745455	0.0133301	NA	NA	NA	0.923	NA	NA	NA
MIMAT0000075	ENST00000462804	hsa-miR-20a-5p	EVI2A	-0.818182	0.00381492	NA	-11.1	NA	NA	NA	NA	NA
MIMAT0000075	ENST00000489294	hsa-miR-20a-5p	UHMK1	-0.733333	0.0158006	NA	-6.66,-4.51	NA	NA	NA	NA	NA
MIMAT0000075	ENST00000531253	hsa-miR-20a-5p	MYO18A	-0.733333	0.0158006	NA	-3.53	NA	NA	NA	NA	NA
MIMAT0000075	ENST00000542230	hsa-miR-20a-5p	TMEM50B	-0.745455	0.0133301	NA	-3.72,-5.96,-4.6	NA	NA	NA	NA	NA
MIMAT0000075	ENST00000544253	hsa-miR-20a-5p	ANKRD49	-0.721212	0.0185732	NA	NA	NA	0.454	NA	NA	NA
MIMAT0000075	ENST00000551964	hsa-miR-20a-5p	APAF1	-0.769697	0.00922195	NA	-5.39,-0.72	NA	NA	NA	NA	NA
MIMAT0000075	ENST00000552695	hsa-miR-20a-5p	FICD	-0.721212	0.0185732	NA	NA	NA	1	NA	NA	NA
MIMAT0000075	ENST00000554455	hsa-miR-20a-5p	HNRNPC	-0.951515	2.27985e-05	NA	-2.34	NA	NA	NA	NA	NA
MIMAT0000075	ENST00000566445	hsa-miR-20a-5p	ADAT1	-0.806061	0.00486206	NA	NA	NA	0.469	NA	NA	NA
MIMAT0000075	ENST00000590320	hsa-miR-20a-5p	S1PR2	-0.745455	0.0133301	NA	-4.51,-4.43	NA	NA	NA	NA	NA
MIMAT0000075	ENST00000595618	hsa-miR-20a-5p	MYO9B	-0.793939	0.00609992	NA	-0.25	NA	NA	NA	NA	NA
MIMAT0001413	ENST00000216484	hsa-miR-20b-5p	SPTLC2	-0.703272	0.0232695	NA	-8.55,-0.91,-7.22,-5.42,-3.49,-4.59,-3.93,-5.56	NA	NA	NA	NA	NA
MIMAT0001413	ENST00000261435	hsa-miR-20b-5p	N4BP2	-0.737412	0.0149365	NA	-10.41,-5.62	NA	NA	NA	NA	NA
MIMAT0001413	ENST00000322349	hsa-miR-20b-5p	EEA1	-0.785207	0.00712028	NA	-6.82,-3.01,-12.21,0.47	NA	NA	NA	NA	NA
MIMAT0001413	ENST00000328090	hsa-miR-20b-5p	FAM208B	-0.887625	0.000607926	NA	-3.53	NA	NA	NA	NA	NA
MIMAT0001413	ENST00000358430	hsa-miR-20b-5p	TXLNB	-0.805691	0.00489692	NA	-6.48	NA	NA	NA	NA	NA
MIMAT0001413	ENST00000372755	hsa-miR-20b-5p	VCL	-0.751068	0.0122834	NA	1.91,-4.15,2.34	NA	NA	NA	NA	NA
MIMAT0001413	ENST00000373797	hsa-miR-20b-5p	EPB41	-0.751068	0.0122834	NA	NA	17.6939,17.194	NA	NA	NA	NA
MIMAT0001413	ENST00000374114	hsa-miR-20b-5p	RBM12	-0.846658	0.00200163	NA	-4.65,-2.62,3.35	NA	NA	NA	NA	NA
MIMAT0001413	ENST00000395335	hsa-miR-20b-5p	DIDO1	-0.730584	0.0164023	NA	-7.11,-5.45	NA	NA	NA	NA	NA
MIMAT0001413	ENST00000397615	hsa-miR-20b-5p	RNH1	-0.74424	0.0135646	NA	-10.86,-11.19	NA	NA	NA	NA	NA
MIMAT0022694	ENST00000216160	hsa-miR-211-3p	TAB1	-0.743484	0.0137119	NA	NA	NA	0.501	NA	NA	NA
MIMAT0022694	ENST00000223528	hsa-miR-211-3p	FKTN	-0.717624	0.0194545	NA	NA	NA	0.45	NA	NA	NA
MIMAT0022694	ENST00000237889	hsa-miR-211-3p	NDUFB3	-0.795205	0.00596121	NA	NA	NA	0.452	NA	NA	NA
MIMAT0022694	ENST00000240316	hsa-miR-211-3p	COIL	-0.769345	0.00927422	NA	NA	NA	0.596	NA	NA	NA
MIMAT0022694	ENST00000249806	hsa-miR-211-3p	CLN6	-0.756415	0.0113411	NA	NA	NA	0.461	NA	NA	NA
MIMAT0022694	ENST00000251822	hsa-miR-211-3p	RHOBTB2	-0.769345	0.00927422	NA	NA	NA	0.56	NA	NA	NA
MIMAT0022694	ENST00000255977	hsa-miR-211-3p	MKRN1	-0.769345	0.00927422	NA	NA	NA	0.597	NA	NA	NA
MIMAT0022694	ENST00000262803	hsa-miR-211-3p	UPF1	-0.769345	0.00927422	NA	NA	NA	0.55	NA	NA	NA
MIMAT0022694	ENST00000264607	hsa-miR-211-3p	ASB1	-0.898646	0.00040786	NA	NA	NA	0.506	NA	NA	NA
MIMAT0022694	ENST00000264954	hsa-miR-211-3p	GRPEL1	-0.704694	0.0228704	NA	NA	NA	0.528	NA	NA	NA
MIMAT0022694	ENST00000265963	hsa-miR-211-3p	GTF2H1	-0.756415	0.0113411	NA	NA	NA	0.593	NA	NA	NA
MIMAT0022694	ENST00000269385	hsa-miR-211-3p	CBX8	-0.704694	0.0228704	NA	NA	NA	0.559	NA	NA	NA
MIMAT0022694	ENST00000273920	hsa-miR-211-3p	ENOPH1	-0.782275	0.00748847	NA	NA	NA	0.793	NA	NA	NA
MIMAT0022694	ENST00000302586	hsa-miR-211-3p	CCBL1	-0.756415	0.0113411	NA	NA	NA	0.512	NA	NA	NA
MIMAT0022694	ENST00000306072	hsa-miR-211-3p	ISG20	-0.885716	0.000648751	NA	NA	NA	0.747	NA	NA	NA
MIMAT0022694	ENST00000307864	hsa-miR-211-3p	AIFM2	-0.730554	0.0164089	NA	NA	NA	0.473	NA	NA	NA
MIMAT0022694	ENST00000310441	hsa-miR-211-3p	HCFC1	-0.743484	0.0137119	NA	NA	NA	0.627	NA	NA	NA
MIMAT0022694	ENST00000310574	hsa-miR-211-3p	SLC5A6	-0.743484	0.0137119	NA	NA	NA	0.718	NA	NA	NA
MIMAT0022694	ENST00000311915	hsa-miR-211-3p	C12orf66	-0.717624	0.0194545	NA	NA	NA	0.576	NA	NA	NA
MIMAT0022694	ENST00000314136	hsa-miR-211-3p	ANP32E	-0.859856	0.00142006	NA	NA	NA	0.459	NA	NA	NA
MIMAT0022694	ENST00000323076	hsa-miR-211-3p	LCP1	-0.782275	0.00748847	NA	NA	NA	0.458	NA	NA	NA
MIMAT0022694	ENST00000327214	hsa-miR-211-3p	FGFR1OP2	-0.717624	0.0194545	NA	NA	NA	0.601	NA	NA	NA
MIMAT0022694	ENST00000328195	hsa-miR-211-3p	PROSC	-0.782275	0.00748847	NA	NA	NA	0.51	NA	NA	NA
MIMAT0022694	ENST00000329214	hsa-miR-211-3p	CCDC137	-0.730554	0.0164089	NA	NA	NA	0.676	NA	NA	NA
MIMAT0022694	ENST00000330137	hsa-miR-211-3p	SKA2	-0.704694	0.0228704	NA	NA	NA	0.785	NA	NA	NA
MIMAT0022694	ENST00000335255	hsa-miR-211-3p	FOXK2	-0.704694	0.0228704	NA	NA	NA	0.906	NA	NA	NA
MIMAT0022694	ENST00000337002	hsa-miR-211-3p	SEC62	-0.717624	0.0194545	NA	NA	NA	0.592	NA	NA	NA
MIMAT0022694	ENST00000341376	hsa-miR-211-3p	NFYA	-0.782275	0.00748847	NA	NA	NA	0.524	NA	NA	NA
MIMAT0022694	ENST00000342192	hsa-miR-211-3p	UBE2L3	-0.730554	0.0164089	NA	NA	NA	0.476	NA	NA	NA
MIMAT0022694	ENST00000342579	hsa-miR-211-3p	BPTF	-0.704694	0.0228704	NA	NA	NA	0.542	NA	NA	NA
MIMAT0022694	ENST00000343242	hsa-miR-211-3p	MAFK	-0.730554	0.0164089	NA	NA	NA	0.479	NA	NA	NA
MIMAT0022694	ENST00000351677	hsa-miR-211-3p	PTPN11	-0.730554	0.0164089	NA	NA	NA	0.46	NA	NA	NA
MIMAT0022694	ENST00000352645	hsa-miR-211-3p	ZC3H7B	-0.704694	0.0228704	NA	NA	NA	0.486	NA	NA	NA
MIMAT0022694	ENST00000353267	hsa-miR-211-3p	CREB1	-0.743484	0.0137119	NA	NA	NA	0.769	NA	NA	NA
MIMAT0022694	ENST00000354336	hsa-miR-211-3p	CRKL	-0.730554	0.0164089	NA	NA	NA	0.461	NA	NA	NA
MIMAT0022694	ENST00000355683	hsa-miR-211-3p	STRN3	-0.821065	0.00359188	NA	NA	NA	0.471	NA	NA	NA
MIMAT0022694	ENST00000358107	hsa-miR-211-3p	MTPAP	-0.704694	0.0228704	NA	NA	NA	0.525	NA	NA	NA
MIMAT0022694	ENST00000358797	hsa-miR-211-3p	NUDT3	-0.833996	0.00270528	NA	NA	NA	0.514	NA	NA	NA
MIMAT0022694	ENST00000358812	hsa-miR-211-3p	MANEA	-0.717624	0.0194545	NA	NA	NA	0.576	NA	NA	NA
MIMAT0022694	ENST00000359511	hsa-miR-211-3p	SLC25A44	-0.756415	0.0113411	NA	NA	NA	0.911	NA	NA	NA
MIMAT0022694	ENST00000361813	hsa-miR-211-3p	SMG5	-0.769345	0.00927422	NA	NA	NA	0.458	NA	NA	NA
MIMAT0022694	ENST00000366690	hsa-miR-211-3p	RAB4A	-0.730554	0.0164089	NA	NA	NA	0.48	NA	NA	NA
MIMAT0022694	ENST00000368521	hsa-miR-211-3p	C1orf43	-0.821065	0.00359188	NA	NA	NA	0.456	NA	NA	NA
MIMAT0022694	ENST00000371917	hsa-miR-211-3p	ARFGEF2	-0.730554	0.0164089	NA	NA	NA	0.516	NA	NA	NA
MIMAT0022694	ENST00000376016	hsa-miR-211-3p	YME1L1	-0.743484	0.0137119	NA	NA	NA	0.539	NA	NA	NA
MIMAT0022694	ENST00000378863	hsa-miR-211-3p	CRLS1	-0.743484	0.0137119	NA	NA	NA	0.731	NA	NA	NA
MIMAT0022694	ENST00000379834	hsa-miR-211-3p	RIOK1	-0.730554	0.0164089	NA	NA	NA	0.455	NA	NA	NA
MIMAT0022694	ENST00000432191	hsa-miR-211-3p	PPHLN1	-0.730554	0.0164089	NA	NA	NA	0.463	NA	NA	NA
MIMAT0022694	ENST00000438073	hsa-miR-211-3p	GTF2H5	-0.717624	0.0194545	NA	NA	NA	0.489	NA	NA	NA
MIMAT0022694	ENST00000502346	hsa-miR-211-3p	TMEM167A	-0.821065	0.00359188	NA	NA	NA	0.454	NA	NA	NA
MIMAT0022694	ENST00000534386	hsa-miR-211-3p	C11orf31	-0.859856	0.00142006	NA	NA	NA	0.884	NA	NA	NA
MIMAT0022694	ENST00000546728	hsa-miR-211-3p	SART3	-0.743484	0.0137119	NA	NA	NA	0.511	NA	NA	NA
MIMAT0022694	ENST00000586686	hsa-miR-211-3p	RPS15	-0.743484	0.0137119	NA	NA	NA	0.473	NA	NA	NA
MIMAT0004959	ENST00000222511	hsa-miR-216b-5p	GTPBP10	-0.898646	0.00040786	-0.401	-0.78,4.36	NA	NA	NA	NA	NA
MIMAT0004959	ENST00000342771	hsa-miR-216b-5p	AUTS2	-0.859856	0.00142006	-0.311	-4.08,-3.84,-5.23,-5.74	NA	0.959	NA	NA	NA
MIMAT0004959	ENST00000362012	hsa-miR-216b-5p	PTGS1	-0.924507	0.000129633	-0.295	-1.14,1.61	NA	0.649	NA	NA	NA
MIMAT0004959	ENST00000334743	hsa-miR-216b-5p	PPP2R5C	-0.846926	0.00198837	-0.28	-8.13,-3.6,-6.13,-5.74	NA	NA	NA	NA	NA
MIMAT0004959	ENST00000249299	hsa-miR-216b-5p	NAA38	-0.821065	0.00359188	-0.278	NA	NA	NA	NA	NA	NA
MIMAT0004959	ENST00000372839	hsa-miR-216b-5p	YWHAB	-0.717624	0.0194545	-0.247	-1.2	NA	0.856	NA	NA	NA
MIMAT0004959	ENST00000261951	hsa-miR-216b-5p	CNOT6	-0.730554	0.0164089	-0.226	-6.7,-5.74,-2.95	15.5518	NA	NA	NA	NA
MIMAT0004959	ENST00000379565	hsa-miR-216b-5p	RPS6KA3	-0.743484	0.0137119	-0.22	2.56,-2.2,-8.42	NA	0.92	NA	NA	NA
MIMAT0004959	ENST00000328046	hsa-miR-216b-5p	KLHL15	-0.769345	0.00927422	-0.22	NA	NA	0.94	NA	NA	NA
MIMAT0004959	ENST00000397560	hsa-miR-216b-5p	JHDM1D	-0.846926	0.00198837	-0.218	-9.04,-4.06,-0.23,-4.3	NA	NA	NA	NA	NA
MIMAT0004959	ENST00000359843	hsa-miR-216b-5p	FOXM1	-0.717624	0.0194545	-0.2	-2.82	NA	NA	NA	NA	NA
MIMAT0004959	ENST00000405858	hsa-miR-216b-5p	ZNF12	-0.821065	0.00359188	-0.193	0.57	NA	NA	NA	NA	NA
MIMAT0004959	ENST00000393238	hsa-miR-216b-5p	TMCC1	-0.704694	0.0228704	-0.184	-4.4,-2.2,-4.01	NA	NA	NA	NA	NA
MIMAT0004959	ENST00000419234	hsa-miR-216b-5p	BRAP	-0.769345	0.00927422	-0.172	NA	NA	0.478	NA	NA	NA
MIMAT0004959	ENST00000360861	hsa-miR-216b-5p	SLC6A6	-0.769345	0.00927422	-0.166	-5.27,-4.57,-2.59	NA	NA	NA	NA	NA
MIMAT0004959	ENST00000360861	hsa-miR-216b-5p	SLC6A6	-0.769345	0.00927422	-0.166	NA	NA	NA	NA	NA	NA
MIMAT0004959	ENST00000266563	hsa-miR-216b-5p	PEX5	-0.885716	0.000648751	-0.161	NA	NA	0.797	NA	NA	NA
MIMAT0004959	ENST00000358506	hsa-miR-216b-5p	PPP1CB	-0.782275	0.00748847	-0.147	-4.93	NA	NA	NA	NA	NA
MIMAT0004959	ENST00000424381	hsa-miR-216b-5p	UBE2E1	-0.782275	0.00748847	-0.139	NA	NA	NA	NA	NA	NA
MIMAT0004959	ENST00000313117	hsa-miR-216b-5p	SRSF7	-0.717624	0.0194545	-0.137	-10.34,-1.37	NA	NA	NA	NA	NA
MIMAT0004959	ENST00000313117	hsa-miR-216b-5p	SRSF7	-0.717624	0.0194545	-0.137	NA	NA	NA	NA	NA	NA
MIMAT0004959	ENST00000392865	hsa-miR-216b-5p	RGS10	-0.833996	0.00270528	-0.131	-2.73	NA	0.612	NA	NA	NA
MIMAT0004959	ENST00000240055	hsa-miR-216b-5p	NFYB	-0.782275	0.00748847	-0.127	6.27,-3.81,-9.13	NA	0.899	NA	NA	NA
MIMAT0004959	ENST00000436874	hsa-miR-216b-5p	VEZT	-0.756415	0.0113411	-0.116	-6.39,-7.5	NA	NA	NA	NA	NA
MIMAT0004959	ENST00000248633	hsa-miR-216b-5p	PEX1	-0.717624	0.0194545	-0.104	-6.77	NA	NA	NA	NA	NA
MIMAT0004959	ENST00000261244	hsa-miR-216b-5p	KIAA0586	-0.859856	0.00142006	-0.103	-0.77	NA	NA	NA	NA	NA
MIMAT0004959	ENST00000379380	hsa-miR-216b-5p	LYRM7	-0.782275	0.00748847	-0.099	0.35,3.12,-7.62,-5.89,-1.32	NA	0.828	NA	NA	NA
MIMAT0004959	ENST00000351870	hsa-miR-216b-5p	MTERF	-0.730554	0.0164089	-0.075	-7.54	NA	NA	NA	NA	NA
MIMAT0004959	ENST00000376730	hsa-miR-216b-5p	GCNT1	-0.756415	0.0113411	-0.072	3.86,-3.66	NA	0.521	NA	NA	NA
MIMAT0004959	ENST00000234310	hsa-miR-216b-5p	PPP3R1	-0.730554	0.0164089	-0.07	1.4	NA	0.622	NA	NA	NA
MIMAT0004959	ENST00000366794	hsa-miR-216b-5p	PARP1	-0.704694	0.0228704	-0.066	-4.04	NA	0.608	NA	NA	NA
MIMAT0004959	ENST00000333924	hsa-miR-216b-5p	BCDIN3D	-0.898646	0.00040786	-0.066	NA	NA	NA	NA	NA	NA
MIMAT0004959	ENST00000367862	hsa-miR-216b-5p	POU2F1	-0.717624	0.0194545	-0.054	NA	NA	NA	NA	NA	NA
MIMAT0004959	ENST00000321998	hsa-miR-216b-5p	COQ7	-0.769345	0.00927422	-0.051	-8.47,-2.14	NA	0.48	NA	NA	NA
MIMAT0004959	ENST00000252934	hsa-miR-216b-5p	ATXN10	-0.704694	0.0228704	-0.048	-8.34	NA	0.644	NA	NA	NA
MIMAT0004959	ENST00000315927	hsa-miR-216b-5p	YOD1	-0.743484	0.0137119	-0.046	-7.07,0.37,-1.83,-4.28,-0.73	NA	NA	NA	NA	NA
MIMAT0004959	ENST00000284274	hsa-miR-216b-5p	FAM105B	-0.846926	0.00198837	-0.043	1.42,-5.83,-7.01,-3.24	NA	0.475	NA	NA	NA
MIMAT0004959	ENST00000256079	hsa-miR-216b-5p	IPO8	-0.730554	0.0164089	-0.041	-9.38,4.16	NA	0.705	NA	NA	NA
MIMAT0004959	ENST00000330342	hsa-miR-216b-5p	ATP6V0A2	-0.846926	0.00198837	-0.04	-5.51,-4.89	NA	0.649	NA	NA	NA
MIMAT0004959	ENST00000292599	hsa-miR-216b-5p	MAML1	-0.795205	0.00596121	-0.036	-7.19,-0.66	NA	0.775	NA	NA	NA
MIMAT0004959	ENST00000434724	hsa-miR-216b-5p	GSPT1	-0.730554	0.0164089	-0.032	NA	NA	0.629	NA	NA	NA
MIMAT0004959	ENST00000439632	hsa-miR-216b-5p	NARG2	-0.924507	0.000129633	-0.03	-8.13,-9.06	NA	NA	NA	NA	NA
MIMAT0004959	ENST00000348403	hsa-miR-216b-5p	STRBP	-0.730554	0.0164089	-0.03	NA	NA	NA	NA	NA	NA
MIMAT0004959	ENST00000263805	hsa-miR-216b-5p	ZNF106	-0.717624	0.0194545	-0.02	-5.65,-2.64,-7.34,-2.69	NA	0.599	NA	NA	NA
MIMAT0004959	ENST00000288828	hsa-miR-216b-5p	WIPI2	-0.808135	0.00466982	-0.02	-2.21	NA	0.497	NA	NA	NA
MIMAT0004959	ENST00000368655	hsa-miR-216b-5p	GATAD2B	-0.704694	0.0228704	-0.02	0.51,-6.09,-7.99,-2.47,-0.47,-4.15	NA	0.536	NA	NA	NA
MIMAT0004959	ENST00000397333	hsa-miR-216b-5p	DDX51	-0.795205	0.00596121	-0.02	-2.67,5.48	NA	0.478	NA	NA	NA
MIMAT0004959	ENST00000545279	hsa-miR-216b-5p	SMAD5	-0.885716	0.000648751	-0.02	-2.14,-5.47,0.24	NA	0.626	NA	NA	NA
MIMAT0004959	ENST00000222690	hsa-miR-216b-5p	H2AFV	-0.859856	0.00142006	-0.02	-2.46,-6.66,-7.96	NA	NA	NA	NA	NA
MIMAT0004959	ENST00000296674	hsa-miR-216b-5p	RPS23	-0.821065	0.00359188	-0.02	-6.26	NA	NA	NA	NA	NA
MIMAT0004959	ENST00000330165	hsa-miR-216b-5p	RBM8A	-0.756415	0.0113411	-0.02	-3.96,1.69,1.21	NA	NA	NA	NA	NA
MIMAT0004959	ENST00000338244	hsa-miR-216b-5p	SLC23A2	-0.769345	0.00927422	-0.02	-7.6,-4.83	NA	NA	NA	NA	NA
MIMAT0004959	ENST00000354234	hsa-miR-216b-5p	SETDB2	-0.782275	0.00748847	-0.02	NA	NA	0.508	NA	NA	NA
MIMAT0004959	ENST00000416904	hsa-miR-216b-5p	ZNF740	-0.782275	0.00748847	-0.02	7.75	NA	NA	NA	NA	NA
MIMAT0004959	ENST00000317257	hsa-miR-216b-5p	SETDB2	-0.795205	0.00596121	-0.02	NA	NA	NA	NA	NA	NA
MIMAT0004959	ENST00000295830	hsa-miR-216b-5p	RPL22L1	-0.730554	0.0164089	-0.014	-5.54	NA	NA	NA	NA	NA
MIMAT0004959	ENST00000355451	hsa-miR-216b-5p	NUDCD3	-0.808135	0.00466982	-0.01	-1.44	NA	0.48	NA	NA	NA
MIMAT0004959	ENST00000373204	hsa-miR-216b-5p	AGO1	-0.704694	0.0228704	-0.01	-3.43,3.68,-0.42,-7.4	NA	0.881	NA	NA	NA
MIMAT0004959	ENST00000316937	hsa-miR-216b-5p	C7orf43	-0.808135	0.00466982	-0.01	-3.08	NA	NA	NA	NA	NA
MIMAT0004959	ENST00000358154	hsa-miR-216b-5p	METTL9	-0.730554	0.0164089	-0.01	0.37,1.1	NA	NA	NA	NA	NA
MIMAT0004959	ENST00000395076	hsa-miR-216b-5p	PPM1A	-0.704694	0.0228704	-0.01	NA	NA	0.67	NA	NA	NA
MIMAT0004959	ENST00000468812	hsa-miR-216b-5p	PPIA	-0.885716	0.000648751	-0.01	-5.62,-6.81	NA	NA	NA	NA	NA
MIMAT0004959	ENST00000367660	hsa-miR-216b-5p	ABRACL	-0.717624	0.0194545	NA	-2.22,-6.54	15.6388	0.548	NA	NA	NA
MIMAT0004959	ENST00000217381	hsa-miR-216b-5p	SNTA1	-0.717624	0.0194545	NA	6.39	NA	0.516	NA	NA	NA
MIMAT0004959	ENST00000222673	hsa-miR-216b-5p	OGDH	-0.704694	0.0228704	NA	-0.4	15.6168	NA	NA	NA	NA
MIMAT0004959	ENST00000228347	hsa-miR-216b-5p	POLR3B	-0.795205	0.00596121	NA	3.31	NA	0.533	NA	NA	NA
MIMAT0004959	ENST00000254630	hsa-miR-216b-5p	PTCD3	-0.730554	0.0164089	NA	-5.08	NA	0.748	NA	NA	NA
MIMAT0004959	ENST00000256720	hsa-miR-216b-5p	LPIN1	-0.704694	0.0228704	NA	-2.17	NA	0.538	NA	NA	NA
MIMAT0004959	ENST00000261182	hsa-miR-216b-5p	NAP1L1	-0.756415	0.0113411	NA	-5.9	NA	0.483	NA	NA	NA
MIMAT0004959	ENST00000265100	hsa-miR-216b-5p	RPL26L1	-0.821065	0.00359188	NA	-3.91	16.2596	NA	NA	NA	NA
MIMAT0004959	ENST00000266673	hsa-miR-216b-5p	TMEM19	-0.821065	0.00359188	NA	-1.93,-9.03,-0.0014	NA	0.531	NA	NA	NA
MIMAT0004959	ENST00000282026	hsa-miR-216b-5p	ARL11	-0.833996	0.00270528	NA	-1.27,4.09,5.35	NA	0.47	NA	NA	NA
MIMAT0004959	ENST00000284073	hsa-miR-216b-5p	MSI2	-0.717624	0.0194545	NA	NA	15.7446	0.578	NA	NA	NA
MIMAT0004959	ENST00000284202	hsa-miR-216b-5p	IMPACT	-0.769345	0.00927422	NA	-7.13,-2.48	NA	0.542	NA	NA	NA
MIMAT0004959	ENST00000295025	hsa-miR-216b-5p	REL	-0.795205	0.00596121	NA	-10.31	NA	0.471	NA	NA	NA
MIMAT0004959	ENST00000295087	hsa-miR-216b-5p	ARL5A	-0.743484	0.0137119	NA	1.38	NA	0.472	NA	NA	NA
MIMAT0004959	ENST00000297293	hsa-miR-216b-5p	LMTK2	-0.756415	0.0113411	NA	-12.27	NA	0.723	NA	NA	NA
MIMAT0004959	ENST00000305786	hsa-miR-216b-5p	CYCS	-0.846926	0.00198837	NA	-7.62,0.44,-1.17	NA	0.594	NA	NA	NA
MIMAT0004959	ENST00000310806	hsa-miR-216b-5p	MIS18BP1	-0.821065	0.00359188	NA	-3.84	NA	0.522	NA	NA	NA
MIMAT0004959	ENST00000323666	hsa-miR-216b-5p	METAP2	-0.885716	0.000648751	NA	-2.39	NA	0.51	NA	NA	NA
MIMAT0004959	ENST00000325874	hsa-miR-216b-5p	RAB11FIP4	-0.833996	0.00270528	NA	-10.78,1.27,-7.84,10.43	NA	0.484	NA	NA	NA
MIMAT0004959	ENST00000345094	hsa-miR-216b-5p	THUMPD3	-0.743484	0.0137119	NA	-2.76	NA	0.591	NA	NA	NA
MIMAT0004959	ENST00000356884	hsa-miR-216b-5p	BICD2	-0.743484	0.0137119	NA	-3.03	NA	0.52	NA	NA	NA
MIMAT0004959	ENST00000357578	hsa-miR-216b-5p	ALDH5A1	-0.898646	0.00040786	NA	-9.35,-6.76,-1.87	NA	0.488	NA	NA	NA
MIMAT0004959	ENST00000382533	hsa-miR-216b-5p	SAP18	-0.704694	0.0228704	NA	-2.18	NA	0.486	NA	NA	NA
MIMAT0004959	ENST00000382708	hsa-miR-216b-5p	PSME1	-0.769345	0.00927422	NA	-6.75	NA	0.556	NA	NA	NA
MIMAT0004959	ENST00000389726	hsa-miR-216b-5p	KIAA1549L	-0.782275	0.00748847	NA	-2.17,-3.9,-9.11	NA	0.554	NA	NA	NA
MIMAT0004959	ENST00000395841	hsa-miR-216b-5p	RAE1	-0.937437	6.21252e-05	NA	-1.76	NA	0.462	NA	NA	NA
MIMAT0004959	ENST00000396029	hsa-miR-216b-5p	ADNP	-0.846926	0.00198837	NA	-6.52	NA	0.479	NA	NA	NA
MIMAT0004959	ENST00000416070	hsa-miR-216b-5p	GTF2I	-0.846926	0.00198837	NA	-3.06	NA	0.655	NA	NA	NA
MIMAT0004959	ENST00000509018	hsa-miR-216b-5p	RAPGEF6	-0.743484	0.0137119	NA	-0.23	NA	0.683	NA	NA	NA
MIMAT0004959	ENST00000545606	hsa-miR-216b-5p	CAND1	-0.846926	0.00198837	NA	-2.84	NA	0.606	NA	NA	NA
MIMAT0004959	ENST00000549982	hsa-miR-216b-5p	MRPL42	-0.821065	0.00359188	NA	-3.32	NA	0.554	NA	NA	NA
MIMAT0004959	ENST00000160740	hsa-miR-216b-5p	CIC	-0.782275	0.00748847	NA	NA	NA	0.535	NA	NA	NA
MIMAT0004959	ENST00000176763	hsa-miR-216b-5p	STK10	-0.730554	0.0164089	NA	0.39	NA	NA	NA	NA	NA
MIMAT0004959	ENST00000229214	hsa-miR-216b-5p	KRR1	-0.859856	0.00142006	NA	NA	NA	0.64	NA	NA	NA
MIMAT0004959	ENST00000229903	hsa-miR-216b-5p	SAYSD1	-0.756415	0.0113411	NA	-8.25,-5.76	NA	NA	NA	NA	NA
MIMAT0004959	ENST00000242607	hsa-miR-216b-5p	HVCN1	-0.808135	0.00466982	NA	5.87	NA	NA	NA	NA	NA
MIMAT0004959	ENST00000247178	hsa-miR-216b-5p	ATG14	-0.730554	0.0164089	NA	-4.21,-4.4,-3.08,4.85,-2.78	NA	NA	NA	NA	NA
MIMAT0004959	ENST00000253699	hsa-miR-216b-5p	ZFYVE20	-0.769345	0.00927422	NA	2.17,-1.24	NA	NA	NA	NA	NA
MIMAT0004959	ENST00000257572	hsa-miR-216b-5p	HRK	-0.782275	0.00748847	NA	NA	NA	0.681	NA	NA	NA
MIMAT0004959	ENST00000257966	hsa-miR-216b-5p	OS9	-0.704694	0.0228704	NA	2.42	NA	NA	NA	NA	NA
MIMAT0004959	ENST00000261250	hsa-miR-216b-5p	C12orf4	-0.717624	0.0194545	NA	NA	NA	0.538	NA	NA	NA
MIMAT0004959	ENST00000261739	hsa-miR-216b-5p	ANKRD13A	-0.743484	0.0137119	NA	8.98	NA	NA	NA	NA	NA
MIMAT0004959	ENST00000262803	hsa-miR-216b-5p	UPF1	-0.704694	0.0228704	NA	-3.57	NA	NA	NA	NA	NA
MIMAT0004959	ENST00000262965	hsa-miR-216b-5p	TCF3	-0.795205	0.00596121	NA	-4.05	NA	NA	NA	NA	NA
MIMAT0004959	ENST00000263092	hsa-miR-216b-5p	METTL16	-0.821065	0.00359188	NA	-5.21,3.88,3.76	NA	NA	NA	NA	NA
MIMAT0004959	ENST00000264711	hsa-miR-216b-5p	DNAJC27	-0.872786	0.000980007	NA	-4.49,-0.2	NA	NA	NA	NA	NA
MIMAT0004959	ENST00000265140	hsa-miR-216b-5p	ANKRD32	-0.717624	0.0194545	NA	NA	NA	0.728	NA	NA	NA
MIMAT0004959	ENST00000265729	hsa-miR-216b-5p	SRI	-0.717624	0.0194545	NA	NA	NA	0.458	NA	NA	NA
MIMAT0004959	ENST00000273375	hsa-miR-216b-5p	RABL3	-0.769345	0.00927422	NA	NA	NA	0.497	NA	NA	NA
MIMAT0004959	ENST00000274811	hsa-miR-216b-5p	RNF44	-0.717624	0.0194545	NA	NA	NA	0.577	NA	NA	NA
MIMAT0004959	ENST00000283109	hsa-miR-216b-5p	RIOK2	-0.808135	0.00466982	NA	NA	NA	0.541	NA	NA	NA
MIMAT0004959	ENST00000293373	hsa-miR-216b-5p	NCKAP1L	-0.782275	0.00748847	NA	NA	15.7334	NA	NA	NA	NA
MIMAT0004959	ENST00000297273	hsa-miR-216b-5p	CASD1	-0.717624	0.0194545	NA	NA	NA	0.491	NA	NA	NA
MIMAT0004959	ENST00000305366	hsa-miR-216b-5p	TM4SF1	-0.769345	0.00927422	NA	-0.24	NA	NA	NA	NA	NA
MIMAT0004959	ENST00000310447	hsa-miR-216b-5p	CASP2	-0.846926	0.00198837	NA	-2.12	NA	NA	NA	NA	NA
MIMAT0004959	ENST00000311921	hsa-miR-216b-5p	ZNF507	-0.808135	0.00466982	NA	-4.7	NA	NA	NA	NA	NA
MIMAT0004959	ENST00000312196	hsa-miR-216b-5p	MSL3	-0.704694	0.0228704	NA	-6.54	NA	NA	NA	NA	NA
MIMAT0004959	ENST00000312990	hsa-miR-216b-5p	CDK4	-0.717624	0.0194545	NA	NA	18.0039	NA	NA	NA	NA
MIMAT0004959	ENST00000313695	hsa-miR-216b-5p	ARHGEF2	-0.795205	0.00596121	NA	8.68	NA	NA	NA	NA	NA
MIMAT0004959	ENST00000314565	hsa-miR-216b-5p	LOH12CR1	-0.821065	0.00359188	NA	NA	15.5355	NA	NA	NA	NA
MIMAT0004959	ENST00000315073	hsa-miR-216b-5p	TRIM41	-0.717624	0.0194545	NA	-1.29,11.94	NA	NA	NA	NA	NA
MIMAT0004959	ENST00000315082	hsa-miR-216b-5p	RHOT2	-0.717624	0.0194545	NA	5.06	NA	NA	NA	NA	NA
MIMAT0004959	ENST00000315249	hsa-miR-216b-5p	RFFL	-0.743484	0.0137119	NA	NA	NA	0.772	NA	NA	NA
MIMAT0004959	ENST00000318066	hsa-miR-216b-5p	UBE2N	-0.795205	0.00596121	NA	NA	NA	0.54	NA	NA	NA
MIMAT0004959	ENST00000318348	hsa-miR-216b-5p	GLTP	-0.808135	0.00466982	NA	1.84	NA	NA	NA	NA	NA
MIMAT0004959	ENST00000319380	hsa-miR-216b-5p	UBE2O	-0.730554	0.0164089	NA	-7.64,-2.06	NA	NA	NA	NA	NA
MIMAT0004959	ENST00000319770	hsa-miR-216b-5p	ZNF384	-0.821065	0.00359188	NA	NA	NA	0.539	NA	NA	NA
MIMAT0004959	ENST00000319863	hsa-miR-216b-5p	PDDC1	-0.808135	0.00466982	NA	-3.73	NA	NA	NA	NA	NA
MIMAT0004959	ENST00000324868	hsa-miR-216b-5p	YARS2	-0.704694	0.0228704	NA	NA	NA	0.465	NA	NA	NA
MIMAT0004959	ENST00000328827	hsa-miR-216b-5p	PAWR	-0.717624	0.0194545	NA	NA	NA	0.494	NA	NA	NA
MIMAT0004959	ENST00000329271	hsa-miR-216b-5p	GRPEL2	-0.730554	0.0164089	NA	-6.04,-1.94	NA	NA	NA	NA	NA
MIMAT0004959	ENST00000331334	hsa-miR-216b-5p	GLRX5	-0.717624	0.0194545	NA	NA	15.407	NA	NA	NA	NA
MIMAT0004959	ENST00000337288	hsa-miR-216b-5p	STARD7	-0.769345	0.00927422	NA	-5.63	NA	NA	NA	NA	NA
MIMAT0004959	ENST00000339818	hsa-miR-216b-5p	C21orf2	-0.821065	0.00359188	NA	NA	NA	0.491	NA	NA	NA
MIMAT0004959	ENST00000341446	hsa-miR-216b-5p	BRI3BP	-0.846926	0.00198837	NA	NA	NA	0.593	NA	NA	NA
MIMAT0004959	ENST00000344111	hsa-miR-216b-5p	COX19	-0.924507	0.000129633	NA	-2.34,-6.36,-5.94	NA	NA	NA	NA	NA
MIMAT0004959	ENST00000345094	hsa-miR-216b-5p	THUMPD3	-0.743484	0.0137119	NA	NA	NA	0.591	NA	NA	NA
MIMAT0004959	ENST00000348411	hsa-miR-216b-5p	FTSJ1	-0.704694	0.0228704	NA	-4.83	NA	NA	NA	NA	NA
MIMAT0004959	ENST00000353920	hsa-miR-216b-5p	GTF2I	-0.924507	0.000129633	NA	-3.06	NA	NA	NA	NA	NA
MIMAT0004959	ENST00000355417	hsa-miR-216b-5p	CCDC69	-0.730554	0.0164089	NA	-1.72	NA	NA	NA	NA	NA
MIMAT0004959	ENST00000356387	hsa-miR-216b-5p	ORAI2	-0.924507	0.000129633	NA	NA	NA	0.48	NA	NA	NA
MIMAT0004959	ENST00000358495	hsa-miR-216b-5p	RAD52	-0.859856	0.00142006	NA	-10.79	NA	NA	NA	NA	NA
MIMAT0004959	ENST00000360156	hsa-miR-216b-5p	SEPT6	-0.859856	0.00142006	NA	5.91	NA	NA	NA	NA	NA
MIMAT0004959	ENST00000360370	hsa-miR-216b-5p	SLC41A3	-0.782275	0.00748847	NA	NA	NA	0.571	NA	NA	NA
[truncated: 3,533 more rows]
