# Supplementary material for: MicroRNAs regulate key cell survival pathways and mediate chemosensitivity during progression of diffuse large B-cell lymphoma
Source: Blood Cancer J. 2017 Dec 15;7(12):654. doi: 10.1038/s41408-017-0033-8 (PMC5802506; doi:10.1038/s41408-017-0033-8)
Supplement: Supplementary file 4 — Table S6 [file 41408_2017_33_MOESM4_ESM.xlsx]

## Sheet: Table S6
Table S6. KEGG pathways significantly (FDR<0.05) enriched among the targets of the low-expressed miRNAs.
Description	p-value	FDR q-value
Pathways in cancer	1.64e-28	3.05e-26
Lysosome	4.68e-26	4.35e-24
Ubiquitin mediated proteolysis	5.02e-24	3.11e-22
T cell receptor signaling pathway	1e-19	4.67e-18
Chronic myeloid leukemia	2.24e-18	8.35e-17
p53 signaling pathway	3.51e-18	1.09e-16
MAPK signaling pathway	8.49e-18	2.26e-16
Cell cycle	1.27e-17	2.96e-16
Apoptosis	1.71e-17	3.54e-16
Chemokine signaling pathway	2.24e-17	4.16e-16
Endocytosis	1.19e-16	2.01e-15
Small cell lung cancer	2.33e-15	3.61e-14
Toll-like receptor signaling pathway	2.72e-15	3.89e-14
Leishmania infection	1.41e-14	1.88e-13
B cell receptor signaling pathway	4.57e-14	5.67e-13
Neurotrophin signaling pathway	7.06e-14	8.2e-13
Focal adhesion	1.17e-13	1.28e-12
Jak-STAT signaling pathway	4.62e-13	4.78e-12
Leukocyte transendothelial migration	1.67e-12	1.64e-11
Pancreatic cancer	3.93e-12	3.48e-11
Renal cell carcinoma	3.93e-12	3.48e-11
Regulation of actin cytoskeleton	6.71e-12	5.68e-11
Insulin signaling pathway	2.58e-11	2.09e-10
Fc gamma R-mediated phagocytosis	4.62e-11	3.58e-10
Colorectal cancer	1.12e-10	8.31e-10
Prostate cancer	1.92e-10	1.38e-09
Sphingolipid metabolism	1.08e-09	7.44e-09
Alzheimer's disease	2.21e-09	1.47e-08
Natural killer cell mediated cytotoxicity	2.36e-09	1.51e-08
Cytokine-cytokine receptor interaction	2.56e-09	1.59e-08
ErbB signaling pathway	3.71e-09	2.22e-08
Phosphatidylinositol signaling system	7.39e-09	4.29e-08
RIG-I-like receptor signaling pathway	1.16e-08	6.56e-08
Fc epsilon RI signaling pathway	1.57e-08	8.6e-08
Acute myeloid leukemia	2.1e-08	1.11e-07
Wnt signaling pathway	2.56e-08	1.32e-07
TGF-beta signaling pathway	7.86e-08	3.95e-07
Dorso-ventral axis formation	1.38e-07	6.77e-07
Inositol phosphate metabolism	1.54e-07	7.14e-07
Non-small cell lung cancer	1.54e-07	7.14e-07
Pyrimidine metabolism	1.93e-07	8.77e-07
Oocyte meiosis	1.98e-07	8.78e-07
Viral myocarditis	5.6e-07	2.42e-06
Adipocytokine signaling pathway	7.41e-07	3.13e-06
Peroxisome	1.59e-06	6.58e-06
Other glycan degradation	2.24e-06	9.06e-06
Lysine degradation	2.31e-06	9.15e-06
Hematopoietic cell lineage	2.41e-06	9.15e-06
Glioma	2.41e-06	9.15e-06
RNA degradation	3.2e-06	1.19e-05
N-Glycan biosynthesis	4.02e-06	1.47e-05
Cell adhesion molecules (CAMs)	4.2e-06	1.5e-05
Epithelial cell signaling in Helicobacter pylori infection	4.55e-06	1.6e-05
NOD-like receptor signaling pathway	6.22e-06	2.11e-05
Spliceosome	6.23e-06	2.11e-05
Progesterone-mediated oocyte maturation	6.99e-06	2.29e-05
Huntington's disease	7.09e-06	2.29e-05
Prion diseases	7.13e-06	2.29e-05
Antigen processing and presentation	1.16e-05	3.64e-05
Parkinson's disease	1.2e-05	3.72e-05
Amino sugar and nucleotide sugar metabolism	1.41e-05	4.22e-05
Valine, leucine and isoleucine degradation	1.41e-05	4.22e-05
SNARE interactions in vesicular transport	1.72e-05	5.02e-05
Adherens junction	1.73e-05	5.02e-05
VEGF signaling pathway	2.06e-05	5.9e-05
Amyotrophic lateral sclerosis (ALS)	2.18e-05	6.14e-05
Glycerolipid metabolism	4.56e-05	0.000127
DNA replication	6.14e-05	0.000168
Type I diabetes mellitus	7.68e-05	0.000207
Purine metabolism	7.79e-05	0.000207
Endometrial cancer	8.54e-05	0.000224
Glycerophospholipid metabolism	9.51e-05	0.000246
Allograft rejection	0.000101	0.000256
Complement and coagulation cascades	0.000102	0.000256
Notch signaling pathway	0.000146	0.000362
Intestinal immune network for IgA production	0.000179	0.000437
Glycosphingolipid biosynthesis - ganglio series	0.000206	0.000497
Fatty acid metabolism	0.00025	0.000596
Pathogenic Escherichia coli infection	0.000305	0.000719
Glycosaminoglycan biosynthesis - chondroitin sulfate	0.000315	0.000732
Long-term potentiation	0.000445	0.00102
O-Glycan biosynthesis	0.000454	0.00103
Type II diabetes mellitus	0.000656	0.00147
GnRH signaling pathway	0.00067	0.00148
Galactose metabolism	0.000969	0.0021
Glycosaminoglycan biosynthesis - heparan sulfate	0.000969	0.0021
Bladder cancer	0.00115	0.00242
Graft-versus-host disease	0.00115	0.00242
mTOR signaling pathway	0.0015	0.00313
Systemic lupus erythematosus	0.00154	0.00319
Glycosaminoglycan degradation	0.0016	0.00325
Nucleotide excision repair	0.00162	0.00325
Vasopressin-regulated water reabsorption	0.00162	0.00325
Melanoma	0.00172	0.0034
Autoimmune thyroid disease	0.00174	0.00341
Glycosaminoglycan biosynthesis - keratan sulfate	0.00186	0.00361
RNA polymerase	0.00194	0.00372
beta-Alanine metabolism	0.00208	0.00395
ECM-receptor interaction	0.00255	0.00477
Limonene and pinene degradation	0.00256	0.00477
