# Supplementary material for: MicroRNAs regulate key cell survival pathways and mediate chemosensitivity during progression of diffuse large B-cell lymphoma
Source: Blood Cancer J. 2017 Dec 15;7(12):654. doi: 10.1038/s41408-017-0033-8 (PMC5802506; doi:10.1038/s41408-017-0033-8)
Supplement: Supplementary file 5 — Table S7 [file 41408_2017_33_MOESM5_ESM.xlsx]

## Sheet: Table S8
Table S7. MiRNA-mRNA pairs for the differentially expressed miRNAs.
ID	mRNA	DEmiRNA	Gene symbol	correlation	pval	targetscan_score	pita_score	microcosm_score	microT_score	Support_Type	Experiments	References__PMID_
MIMAT0005576	ENST00000529654	hsa-miR-1226-5p	ADCK5	-0.781632	0.007571	NA	NA	NA	0.515	NA	NA	NA
MIMAT0005576	ENST00000416165	hsa-miR-1226-5p	BAHD1	-0.81915	0.00373895	NA	NA	NA	0.725	NA	NA	NA
MIMAT0005576	ENST00000331593	hsa-miR-1226-5p	BMP8A	-0.81915	0.00373895	NA	NA	NA	0.54	NA	NA	NA
MIMAT0005576	ENST00000536693	hsa-miR-1226-5p	C17orf58	-0.81915	0.00373895	NA	NA	NA	0.452	NA	NA	NA
MIMAT0005576	ENST00000263856	hsa-miR-1226-5p	CHMP3	-0.744113	0.0135892	NA	NA	NA	0.552	NA	NA	NA
MIMAT0005576	ENST00000374708	hsa-miR-1226-5p	COL11A2	-0.725354	0.0175906	NA	NA	NA	0.626	NA	NA	NA
MIMAT0005576	ENST00000574518	hsa-miR-1226-5p	DNAH2	-0.762873	0.0102722	NA	NA	NA	0.651	NA	NA	NA
MIMAT0005576	ENST00000441159	hsa-miR-1226-5p	FAM115C	-0.725354	0.0175906	NA	NA	NA	0.465	NA	NA	NA
MIMAT0005576	ENST00000449319	hsa-miR-1226-5p	FAM89B	-0.700342	0.0241072	NA	NA	NA	0.651	NA	NA	NA
MIMAT0005576	ENST00000343574	hsa-miR-1226-5p	IKZF1	-0.731607	0.0161765	NA	NA	NA	0.85	NA	NA	NA
MIMAT0005576	ENST00000434755	hsa-miR-1226-5p	NOD1	-0.869175	0.00109115	NA	NA	NA	0.588	NA	NA	NA
MIMAT0005576	ENST00000321063	hsa-miR-1226-5p	PLXNA4	-0.744113	0.0135892	NA	NA	NA	0.549	NA	NA	NA
MIMAT0005576	ENST00000372226	hsa-miR-1226-5p	POLH	-0.731607	0.0161765	NA	NA	NA	0.742	NA	NA	NA
MIMAT0005576	ENST00000414099	hsa-miR-1226-5p	SCN5A	-0.772291	0.00884338	NA	NA	NA	0.478	NA	NA	NA
MIMAT0005576	ENST00000215095	hsa-miR-1226-5p	STX1B	-0.787885	0.00679543	NA	NA	NA	0.823	NA	NA	NA
MIMAT0005576	ENST00000524307	hsa-miR-1226-5p	TBC1D31	-0.781632	0.007571	NA	NA	NA	0.582	NA	NA	NA
MIMAT0005576	ENST00000267811	hsa-miR-1226-5p	TCF12	-0.775379	0.00840728	NA	NA	NA	0.654	NA	NA	NA
MIMAT0005576	ENST00000211936	hsa-miR-1226-5p	ZNF184	-0.831656	0.00285249	NA	NA	NA	0.524	NA	NA	NA
MIMAT0004570	ENST00000300091	hsa-miR-223-5p	C18orf54	-0.705575	0.0226256	NA	NA	NA	0.482	NA	NA	NA
MIMAT0004570	ENST00000375677	hsa-miR-223-5p	C20orf112	-0.766929	0.00963836	NA	NA	17.5103	NA	NA	NA	NA
MIMAT0004570	ENST00000508698	hsa-miR-223-5p	C4orf47	-0.701568	0.0237542	NA	NA	NA	0.51	NA	NA	NA
MIMAT0004570	ENST00000380331	hsa-miR-223-5p	CA5BP1	-0.776398	0.00826677	NA	NA	16.487	NA	NA	NA	NA
MIMAT0004570	ENST00000471517	hsa-miR-223-5p	CATSPERG	-0.797612	0.00570361	NA	NA	NA	0.489	NA	NA	NA
MIMAT0004570	ENST00000314163	hsa-miR-223-5p	GPR89B	-0.717845	0.0193993	NA	NA	17.732	0.588	NA	NA	NA
MIMAT0004570	ENST00000366814	hsa-miR-223-5p	H3F3A	-0.742387	0.0139278	NA	NA	NA	0.535	NA	NA	NA
MIMAT0004570	ENST00000299430	hsa-miR-223-5p	NETO1	-0.713394	0.0205301	NA	NA	17.0212	NA	NA	NA	NA
MIMAT0004570	ENST00000550494	hsa-miR-223-5p	RP11-1220K2.2	-0.751553	0.0121957	NA	NA	NA	0.536	NA	NA	NA
MIMAT0000083	ENST00000539173	hsa-miR-26b-5p	ADARB1	-0.866667	0.00117354	NA	-6.85	NA	NA	NA	NA	NA
MIMAT0000083	ENST00000360265	hsa-miR-26b-5p	AFAP1	-0.757576	0.0111434	NA	NA	NA	0.455	NA	NA	NA
MIMAT0000083	ENST00000342456	hsa-miR-26b-5p	ALDH3B1	-0.705575	0.0226256	NA	-5.67	NA	NA	NA	NA	NA
MIMAT0000083	ENST00000325215	hsa-miR-26b-5p	ATXN2L	-0.793939	0.00609992	NA	-2.04	NA	NA	NA	NA	NA
MIMAT0000083	ENST00000506636	hsa-miR-26b-5p	BBS7	-0.769697	0.00922195	NA	-3.17	NA	NA	NA	NA	NA
MIMAT0000083	ENST00000352523	hsa-miR-26b-5p	BNIP1	-0.721212	0.0185732	NA	-4.65	NA	NA	NA	NA	NA
MIMAT0000083	ENST00000432237	hsa-miR-26b-5p	CD163	-0.721212	0.0185732	NA	-4.09	NA	NA	NA	NA	NA
MIMAT0000083	ENST00000367041	hsa-miR-26b-5p	CD46	-0.781818	0.00754701	NA	NA	NA	0.609	NA	NA	NA
MIMAT0000083	ENST00000450189	hsa-miR-26b-5p	CELF2	-0.733333	0.0158006	NA	-3.43	NA	NA	NA	NA	NA
MIMAT0000083	ENST00000545981	hsa-miR-26b-5p	CENPJ	-0.854545	0.0016368	NA	NA	NA	0.464	NA	NA	NA
MIMAT0000083	ENST00000378246	hsa-miR-26b-5p	DCLRE1C	-0.875384	0.000905326	NA	-0.68	NA	NA	NA	NA	NA
MIMAT0000083	ENST00000355992	hsa-miR-26b-5p	DDX19B	-0.818182	0.00381492	NA	-3.49	NA	NA	NA	NA	NA
MIMAT0000083	ENST00000394855	hsa-miR-26b-5p	DNAJA4	-0.709091	0.0216659	NA	-5.11	NA	NA	NA	NA	NA
MIMAT0000083	ENST00000426628	hsa-miR-26b-5p	FAM86C1	-0.769126	0.00930684	NA	-2.02	NA	NA	NA	NA	NA
MIMAT0000083	ENST00000409404	hsa-miR-26b-5p	FAT3	-0.723408	0.0180477	NA	-2.68	NA	NA	NA	NA	NA
MIMAT0000083	ENST00000019019	hsa-miR-26b-5p	FTSJ1	-0.757576	0.0111434	NA	-1.2	NA	NA	NA	NA	NA
MIMAT0000083	ENST00000248272	hsa-miR-26b-5p	GAN	-0.733333	0.0158006	NA	-2.63	NA	0.657	NA	NA	NA
MIMAT0000083	ENST00000523277	hsa-miR-26b-5p	GINS4	-0.830303	0.00294023	NA	NA	NA	0.631	NA	NA	NA
MIMAT0000083	ENST00000429455	hsa-miR-26b-5p	GPSM1	-0.709091	0.0216659	NA	NA	NA	0.983	NA	NA	NA
MIMAT0000083	ENST00000325110	hsa-miR-26b-5p	HMGCS1	-0.781818	0.00754701	NA	-1.38	NA	NA	NA	NA	NA
MIMAT0000083	ENST00000392664	hsa-miR-26b-5p	KCNJ1	-0.778119	0.00803314	NA	-3.16	NA	NA	NA	NA	NA
MIMAT0000083	ENST00000347132	hsa-miR-26b-5p	KCNQ4	-0.769697	0.00922195	NA	-7.96	NA	0.873	NA	NA	NA
MIMAT0000083	ENST00000260777	hsa-miR-26b-5p	KIAA1598	-0.733333	0.0158006	NA	-4	NA	0.808	NA	NA	NA
MIMAT0000083	ENST00000405957	hsa-miR-26b-5p	LSP1	-0.745455	0.0133301	NA	-6.02	NA	NA	NA	NA	NA
MIMAT0000083	ENST00000358246	hsa-miR-26b-5p	MS4A7	-0.721212	0.0185732	NA	0.1	NA	0.538	NA	NA	NA
MIMAT0000083	ENST00000303775	hsa-miR-26b-5p	N6AMT1	-0.806061	0.00486206	NA	-0.16	NA	NA	NA	NA	NA
MIMAT0000083	ENST00000272907	hsa-miR-26b-5p	NYAP2	-0.709091	0.0216659	NA	1.58	NA	NA	NA	NA	NA
MIMAT0000083	ENST00000329654	hsa-miR-26b-5p	PDE4B	-0.781818	0.00754701	NA	-1.71	15.857	NA	NA	NA	NA
MIMAT0000083	ENST00000342032	hsa-miR-26b-5p	PPP1R17	-0.717624	0.0194545	NA	-0.94	NA	0.558	NA	NA	NA
MIMAT0000083	ENST00000394411	hsa-miR-26b-5p	PPP2R2B	-0.709091	0.0216659	NA	-4.38	NA	NA	NA	NA	NA
MIMAT0000083	ENST00000461010	hsa-miR-26b-5p	PPP2R5D	-0.721212	0.0185732	NA	11.81	NA	NA	NA	NA	NA
MIMAT0000083	ENST00000392801	hsa-miR-26b-5p	PRKAG2	-0.723408	0.0180477	NA	-1.11	NA	NA	NA	NA	NA
MIMAT0000083	ENST00000309660	hsa-miR-26b-5p	PTPN2	-0.709091	0.0216659	NA	-7.52	NA	NA	NA	NA	NA
MIMAT0000083	ENST00000389416	hsa-miR-26b-5p	PTPRN2	-0.842424	0.00222003	NA	2.23	NA	NA	NA	NA	NA
MIMAT0000083	ENST00000544244	hsa-miR-26b-5p	PTPRO	-0.733333	0.0158006	NA	-0.4,-3.47	NA	NA	NA	NA	NA
MIMAT0000083	ENST00000569493	hsa-miR-26b-5p	RAB27A	-0.721212	0.0185732	NA	0.52	NA	NA	NA	NA	NA
MIMAT0000083	ENST00000432287	hsa-miR-26b-5p	SDHC	-0.709091	0.0216659	NA	-3.1	NA	NA	NA	NA	NA
MIMAT0000083	ENST00000440964	hsa-miR-26b-5p	SLC25A20	-0.730116	0.0165062	NA	NA	NA	0.849	NA	NA	NA
MIMAT0000083	ENST00000217159	hsa-miR-26b-5p	SLCO4A1	-0.878788	0.000813862	NA	-1.2	NA	NA	NA	NA	NA
MIMAT0000083	ENST00000510531	hsa-miR-26b-5p	SRD5A1	-0.806061	0.00486206	NA	NA	NA	0.588	NA	NA	NA
MIMAT0000083	ENST00000396229	hsa-miR-26b-5p	TMC5	-0.781818	0.00754701	NA	-7.65	NA	0.634	NA	NA	NA
MIMAT0000083	ENST00000291532	hsa-miR-26b-5p	TMPRSS3	-0.793939	0.00609992	NA	-5.32	NA	NA	NA	NA	NA
MIMAT0000083	ENST00000380097	hsa-miR-26b-5p	TRIM6	-0.735566	0.0153235	NA	0.048	NA	NA	NA	NA	NA
MIMAT0000083	ENST00000294161	hsa-miR-26b-5p	TTC9C	-0.842424	0.00222003	NA	NA	15.7504	NA	NA	NA	NA
MIMAT0000083	ENST00000556511	hsa-miR-26b-5p	WDR20	-0.733333	0.0158006	NA	0.077	NA	NA	NA	NA	NA
MIMAT0000083	ENST00000382895	hsa-miR-26b-5p	WHSC1	-0.721212	0.0185732	NA	-4.75	NA	NA	NA	NA	NA
MIMAT0000083	ENST00000376634	hsa-miR-26b-5p	VPS13A	-0.842424	0.00222003	NA	-2.85	NA	NA	NA	NA	NA
MIMAT0000083	ENST00000396871	hsa-miR-26b-5p	ZNF200	-0.854545	0.0016368	NA	-5.19	NA	NA	NA	NA	NA
MIMAT0000083	ENST00000591278	hsa-miR-26b-5p	ZNF317	-0.757576	0.0111434	NA	NA	NA	0.461	NA	NA	NA
MIMAT0019198	ENST00000591325	hsa-miR-3120-5p	AC010642.1	-0.816012	0.00398914	NA	NA	NA	0.517	NA	NA	NA
MIMAT0019198	ENST00000361648	hsa-miR-3120-5p	ATP11C	-0.7792	0.00788889	-0.325	NA	NA	NA	NA	NA	NA
MIMAT0019198	ENST00000264275	hsa-miR-3120-5p	CASP8	-0.769264	0.0092863	-0.137	NA	NA	NA	NA	NA	NA
MIMAT0019198	ENST00000414773	hsa-miR-3120-5p	CLGN	-0.754658	0.0116449	NA	NA	NA	0.545	NA	NA	NA
MIMAT0019198	ENST00000447684	hsa-miR-3120-5p	CNOT3	-0.717845	0.0193993	NA	NA	NA	0.698	NA	NA	NA
MIMAT0019198	ENST00000358689	hsa-miR-3120-5p	ENTPD4	-0.754658	0.0116449	NA	NA	NA	0.609	NA	NA	NA
MIMAT0019198	ENST00000561922	hsa-miR-3120-5p	FHOD1	-0.74064	0.0142764	NA	NA	NA	0.547	NA	NA	NA
MIMAT0019198	ENST00000541687	hsa-miR-3120-5p	GCFC2	-0.769264	0.0092863	NA	NA	NA	0.667	NA	NA	NA
MIMAT0019198	ENST00000339602	hsa-miR-3120-5p	IL22RA2	-0.714286	0.0203001	NA	NA	NA	0.49	NA	NA	NA
MIMAT0019198	ENST00000545707	hsa-miR-3120-5p	LDLR	-0.700304	0.0241181	-0.104	NA	NA	NA	NA	NA	NA
MIMAT0019198	ENST00000340736	hsa-miR-3120-5p	LPHN1	-0.803741	0.00508358	-0.194	NA	NA	0.776	NA	NA	NA
MIMAT0019198	ENST00000500869	hsa-miR-3120-5p	LYSMD3	-0.861575	0.00135459	NA	NA	NA	0.464	NA	NA	NA
MIMAT0019198	ENST00000539796	hsa-miR-3120-5p	MEF2C	-0.791282	0.00639863	-0.058	NA	NA	NA	NA	NA	NA
MIMAT0019198	ENST00000418099	hsa-miR-3120-5p	NHEJ1	-0.800034	0.00545252	NA	NA	NA	0.504	NA	NA	NA
MIMAT0019198	ENST00000544028	hsa-miR-3120-5p	NRD1	-0.831202	0.0028817	NA	NA	NA	0.465	NA	NA	NA
MIMAT0019198	ENST00000321063	hsa-miR-3120-5p	PLXNA4	-0.717845	0.0193993	-0.08	NA	NA	0.59	NA	NA	NA
MIMAT0019198	ENST00000539661	hsa-miR-3120-5p	RAB40C	-0.730116	0.0165062	-0.02	NA	NA	NA	NA	NA	NA
MIMAT0019198	ENST00000546316	hsa-miR-3120-5p	REXO2	-0.831202	0.0028817	NA	NA	NA	0.518	NA	NA	NA
MIMAT0019198	ENST00000530849	hsa-miR-3120-5p	RNF214	-0.702658	0.0234434	NA	NA	NA	0.548	NA	NA	NA
MIMAT0019198	ENST00000440364	hsa-miR-3120-5p	SAP30L	-0.708989	0.0216934	-0.03	NA	NA	NA	NA	NA	NA
MIMAT0019198	ENST00000372212	hsa-miR-3120-5p	UCK2	-0.824651	0.00332782	NA	NA	NA	0.461	NA	NA	NA
MIMAT0019198	ENST00000519716	hsa-miR-3120-5p	UNC13A	-0.705575	0.0226256	-0.04	NA	NA	0.591	NA	NA	NA
MIMAT0019198	ENST00000574946	hsa-miR-3120-5p	WSCD1	-0.717845	0.0193993	NA	NA	NA	0.523	NA	NA	NA
MIMAT0019198	ENST00000597850	hsa-miR-3120-5p	ZIK1	-0.730116	0.0165062	-0.031	NA	NA	NA	NA	NA	NA
MIMAT0019198	ENST00000005082	hsa-miR-3120-5p	ZNF195	-0.791471	0.00637708	-0.149	NA	NA	NA	NA	NA	NA
MIMAT0019198	ENST00000504493	hsa-miR-3120-5p	ZNF331	-0.778843	0.00793628	-0.032	NA	NA	NA	NA	NA	NA
MIMAT0004811	ENST00000554351	hsa-miR-33b-3p	AC027323.1	-0.768037	0.00947014	NA	NA	NA	0.46	NA	NA	NA
MIMAT0004811	ENST00000357869	hsa-miR-33b-3p	ADCY6	-0.797863	0.00567718	NA	NA	NA	0.57	NA	NA	NA
MIMAT0004811	ENST00000396576	hsa-miR-33b-3p	CACNB2	-0.753123	0.0119149	NA	NA	NA	0.451	NA	NA	NA
MIMAT0004811	ENST00000549143	hsa-miR-33b-3p	CS	-0.753123	0.0119149	NA	NA	NA	0.753	NA	NA	NA
MIMAT0004811	ENST00000383024	hsa-miR-33b-3p	DGCR8	-0.753123	0.0119149	NA	NA	NA	0.497	NA	NA	NA
MIMAT0004811	ENST00000529568	hsa-miR-33b-3p	NDUFB8	-0.812777	0.00425947	NA	NA	NA	0.525	NA	NA	NA
MIMAT0004811	ENST00000316534	hsa-miR-33b-3p	NPHP1	-0.768037	0.00947014	NA	NA	NA	0.499	NA	NA	NA
MIMAT0004811	ENST00000470443	hsa-miR-33b-3p	PABPC4	-0.797863	0.00567718	NA	NA	NA	0.535	NA	NA	NA
MIMAT0004811	ENST00000355997	hsa-miR-33b-3p	SEMA6D	-0.753123	0.0119149	NA	NA	NA	0.687	NA	NA	NA
MIMAT0004811	ENST00000357421	hsa-miR-33b-3p	SLC25A53	-0.723297	0.018074	NA	NA	NA	0.561	NA	NA	NA
MIMAT0004811	ENST00000477715	hsa-miR-33b-3p	SPATA9	-0.812777	0.00425947	NA	NA	NA	0.469	NA	NA	NA
MIMAT0004811	ENST00000428423	hsa-miR-33b-3p	STAG3L3	-0.753123	0.0119149	NA	NA	NA	0.64	NA	NA	NA
MIMAT0004811	ENST00000582740	hsa-miR-33b-3p	TEX14	-0.797863	0.00567718	NA	NA	NA	0.57	NA	NA	NA
MIMAT0004811	ENST00000343526	hsa-miR-33b-3p	TRIM24	-0.812777	0.00425947	NA	NA	NA	0.532	NA	NA	NA
MIMAT0004811	ENST00000372904	hsa-miR-33b-3p	TTPAL	-0.812777	0.00425947	NA	NA	NA	0.455	NA	NA	NA
MIMAT0004811	ENST00000324306	hsa-miR-33b-3p	ZKSCAN1	-0.768037	0.00947014	NA	NA	NA	0.882	NA	NA	NA
MIMAT0000722	ENST00000502426	hsa-miR-370-3p	ABCC3	-0.729487	0.0166469	NA	NA	NA	0.691	NA	NA	NA
MIMAT0000722	ENST00000247706	hsa-miR-370-3p	ABHD8	-0.759882	0.010758	-0.248	-15.57	16.1888	0.466	NA	NA	NA
MIMAT0000722	ENST00000326793	hsa-miR-370-3p	ACAP2	-0.887542	0.000609666	-0.021	-17.5	NA	NA	NA	NA	NA
MIMAT0000722	ENST00000389863	hsa-miR-370-3p	ADARB1	-0.814593	0.00410613	NA	-14.08	NA	NA	NA	NA	NA
MIMAT0000722	ENST00000309879	hsa-miR-370-3p	ADCY5	-0.863226	0.00129381	-0.132	NA	NA	NA	NA	NA	NA
MIMAT0000722	ENST00000487078	hsa-miR-370-3p	AGBL5	-0.8997	0.000391674	NA	NA	NA	0.539	NA	NA	NA
MIMAT0000722	ENST00000396987	hsa-miR-370-3p	AGPAT6	-0.8997	0.000391674	NA	-9.65	NA	NA	NA	NA	NA
MIMAT0000722	ENST00000394510	hsa-miR-370-3p	AKAP13	-0.70517	0.0227377	-0.194	-10.48	NA	NA	NA	NA	NA
MIMAT0000722	ENST00000374525	hsa-miR-370-3p	AKAP2	-0.747724	0.0128997	NA	-5.62	NA	0.522	NA	NA	NA
MIMAT0000722	ENST00000503366	hsa-miR-370-3p	ANK3	-0.826752	0.00317971	-0.528	NA	NA	NA	NA	NA	NA
MIMAT0000722	ENST00000510495	hsa-miR-370-3p	ANK3	-0.711249	0.0210909	NA	NA	NA	0.571	NA	NA	NA
MIMAT0000722	ENST00000357042	hsa-miR-370-3p	ANKRD36	-0.753803	0.0117948	NA	NA	NA	0.469	NA	NA	NA
MIMAT0000722	ENST00000506352	hsa-miR-370-3p	APBB2	-0.820672	0.00362171	NA	-4.08	NA	NA	NA	NA	NA
MIMAT0000722	ENST00000446716	hsa-miR-370-3p	ATG9A	-0.790277	0.00651422	NA	NA	NA	0.738	NA	NA	NA
MIMAT0000722	ENST00000369492	hsa-miR-370-3p	ATP1A1OS	-0.741645	0.0140752	NA	NA	16.7997	NA	NA	NA	NA
MIMAT0000722	ENST00000257749	hsa-miR-370-3p	BACH2	-0.729487	0.0166469	-0.221	-17.09	NA	NA	NA	NA	NA
MIMAT0000722	ENST00000537989	hsa-miR-370-3p	BACH2	-0.741645	0.0140752	-0.221	NA	NA	0.757	NA	NA	NA
MIMAT0000722	ENST00000355163	hsa-miR-370-3p	BANP	-0.747724	0.0128997	-0.09	NA	NA	NA	NA	NA	NA
MIMAT0000722	ENST00000415149	hsa-miR-370-3p	BBX	-0.814593	0.00410613	NA	NA	NA	0.471	NA	NA	NA
MIMAT0000722	ENST00000436733	hsa-miR-370-3p	BCL2L11	-0.733834	0.0156926	-0.323	NA	NA	NA	NA	NA	NA
MIMAT0000722	ENST00000356660	hsa-miR-370-3p	BDNF	-0.800034	0.00545252	-0.14	-5.15	NA	NA	NA	NA	NA
MIMAT0000722	ENST00000395981	hsa-miR-370-3p	BDNF	-0.707722	0.022036	-0.14	-5.15	NA	NA	NA	NA	NA
MIMAT0000722	ENST00000395986	hsa-miR-370-3p	BDNF	-0.707722	0.022036	-0.14	-5.15	NA	NA	NA	NA	NA
MIMAT0000722	ENST00000525950	hsa-miR-370-3p	BDNF	-0.892346	0.000515069	-0.14	NA	NA	NA	NA	NA	NA
MIMAT0000722	ENST00000530861	hsa-miR-370-3p	BDNF	-0.867729	0.0011381	-0.14	NA	NA	NA	NA	NA	NA
MIMAT0000722	ENST00000532997	hsa-miR-370-3p	BDNF	-0.818496	0.00379012	-0.14	NA	NA	NA	NA	NA	NA
MIMAT0000722	ENST00000533246	hsa-miR-370-3p	BDNF	-0.800034	0.00545252	-0.14	NA	NA	NA	NA	NA	NA
MIMAT0000722	ENST00000278174	hsa-miR-370-3p	BTBD10	-0.753803	0.0117948	NA	-12.56	NA	NA	NA	NA	NA
MIMAT0000722	ENST00000355701	hsa-miR-370-3p	BZRAP1	-0.778119	0.00803314	NA	-2.52	NA	NA	NA	NA	NA
MIMAT0000722	ENST00000358005	hsa-miR-370-3p	C15orf57	-0.790277	0.00651422	-0.161	-3.77	NA	NA	NA	NA	NA
MIMAT0000722	ENST00000377320	hsa-miR-370-3p	C1orf200	-0.735566	0.0153235	NA	NA	15.9528	NA	NA	NA	NA
MIMAT0000722	ENST00000354333	hsa-miR-370-3p	C21orf90	-0.753803	0.0117948	NA	NA	NA	0.545	NA	NA	NA
MIMAT0000722	ENST00000332290	hsa-miR-370-3p	C6orf120	-0.820672	0.00362171	NA	-15.42	NA	NA	NA	NA	NA
MIMAT0000722	ENST00000005284	hsa-miR-370-3p	CACNG3	-0.719809	0.0189145	NA	NA	NA	0.512	NA	NA	NA
MIMAT0000722	ENST00000574951	hsa-miR-370-3p	CAMTA2	-0.784198	0.00724549	NA	NA	NA	0.609	NA	NA	NA
MIMAT0000722	ENST00000375279	hsa-miR-370-3p	CBFA2T2	-0.765961	0.00978704	NA	NA	NA	0.568	NA	NA	NA
MIMAT0000722	ENST00000377339	hsa-miR-370-3p	CBWD3	-0.737805	0.014855	NA	NA	NA	0.491	NA	NA	NA
MIMAT0000722	ENST00000216083	hsa-miR-370-3p	CBX6	-0.826752	0.00317971	NA	-10.28	NA	NA	NA	NA	NA
MIMAT0000722	ENST00000372991	hsa-miR-370-3p	CCND3	-0.747724	0.0128997	-0.316	-9.89	NA	0.672	NA	NA	NA
MIMAT0000722	ENST00000265741	hsa-miR-370-3p	CDK14	-0.723408	0.0180477	NA	-10.44	NA	NA	NA	NA	NA
MIMAT0000722	ENST00000367607	hsa-miR-370-3p	CEP350	-0.796356	0.005837	NA	NA	NA	0.515	NA	NA	NA
MIMAT0000722	ENST00000373233	hsa-miR-370-3p	CHD6	-0.741645	0.0140752	NA	NA	NA	0.585	NA	NA	NA
MIMAT0000722	ENST00000466741	hsa-miR-370-3p	CHI3L2	-0.717329	0.0195283	NA	-1.68	NA	NA	NA	NA	NA
MIMAT0000722	ENST00000255380	hsa-miR-370-3p	CHRM3	-0.741645	0.0140752	NA	NA	NA	0.552	NA	NA	NA
MIMAT0000722	ENST00000407991	hsa-miR-370-3p	CHRNA2	-0.808514	0.00463528	-0.121	-4.36	NA	0.717	NA	NA	NA
MIMAT0000722	ENST00000383786	hsa-miR-370-3p	COLQ	-0.800034	0.00545252	-0.151	-5.12	NA	NA	NA	NA	NA
MIMAT0000722	ENST00000521271	hsa-miR-370-3p	CPNE3	-0.857147	0.00152784	-0.125	-6.84	NA	NA	NA	NA	NA
MIMAT0000722	ENST00000528232	hsa-miR-370-3p	CTNND1	-0.729487	0.0166469	NA	-17.43	NA	NA	NA	NA	NA
MIMAT0000722	ENST00000264414	hsa-miR-370-3p	CUL3	-0.77204	0.00887954	-0.061	-18.06	NA	NA	NA	NA	NA
MIMAT0000722	ENST00000261726	hsa-miR-370-3p	CUX2	-0.77204	0.00887954	NA	-7.92	NA	NA	NA	NA	NA
MIMAT0000722	ENST00000546151	hsa-miR-370-3p	CYB561A3	-0.820672	0.00362171	NA	NA	NA	0.836	NA	NA	NA
MIMAT0000722	ENST00000402119	hsa-miR-370-3p	CYP4F11	-0.859276	0.00144264	-0.114	-10.75	NA	NA	NA	NA	NA
MIMAT0000722	ENST00000215770	hsa-miR-370-3p	DDTL	-0.729487	0.0166469	-0.088	-17.66	NA	NA	NA	NA	NA
MIMAT0000722	ENST00000268676	hsa-miR-370-3p	DEF8	-0.741645	0.0140752	-0.529	-1.33	NA	NA	NA	NA	NA
MIMAT0000722	ENST00000563594	hsa-miR-370-3p	DEF8	-0.744647	0.0134857	-0.529	NA	NA	0.662	NA	NA	NA
MIMAT0000722	ENST00000590867	hsa-miR-370-3p	DENND1C	-0.814593	0.00410613	NA	NA	NA	0.516	NA	NA	NA
MIMAT0000722	ENST00000264057	hsa-miR-370-3p	DGKD	-0.70517	0.0227377	NA	-13.03	NA	NA	NA	NA	NA
MIMAT0000722	ENST00000409813	hsa-miR-370-3p	DGKD	-0.741645	0.0140752	NA	-13.03	NA	NA	NA	NA	NA
MIMAT0000722	ENST00000354665	hsa-miR-370-3p	DIDO1	-0.753803	0.0117948	NA	-9.34	NA	NA	NA	NA	NA
MIMAT0000722	ENST00000378677	hsa-miR-370-3p	DMD	-0.717329	0.0195283	-0.01	-12.38	NA	NA	NA	NA	NA
MIMAT0000722	ENST00000257197	hsa-miR-370-3p	DSC1	-0.737805	0.014855	NA	-8.29	NA	NA	NA	NA	NA
MIMAT0000722	ENST00000344096	hsa-miR-370-3p	DYRK2	-0.753803	0.0117948	NA	NA	NA	0.646	NA	NA	NA
MIMAT0000722	ENST00000337573	hsa-miR-370-3p	EBAG9	-0.759882	0.010758	NA	-7.82	NA	NA	NA	NA	NA
MIMAT0000722	ENST00000312234	hsa-miR-370-3p	EIF1AD	-0.70517	0.0227377	NA	-12.5	NA	NA	NA	NA	NA
MIMAT0000722	ENST00000357992	hsa-miR-370-3p	ELK4	-0.741645	0.0140752	-0.072	NA	NA	0.497	NA	NA	NA
MIMAT0000722	ENST00000303221	hsa-miR-370-3p	EMB	-0.924016	0.000132953	-0.391	-8.73	NA	0.501	NA	NA	NA
MIMAT0000722	ENST00000396073	hsa-miR-370-3p	ENAM	-0.83891	0.00241399	-0.127	-9.42	NA	NA	NA	NA	NA
MIMAT0000722	ENST00000358689	hsa-miR-370-3p	ENTPD4	-0.747724	0.0128997	NA	NA	NA	0.496	NA	NA	NA
MIMAT0000722	ENST00000544450	hsa-miR-370-3p	EVL	-0.735566	0.0153235	NA	NA	NA	0.51	NA	NA	NA
MIMAT0000722	ENST00000457367	hsa-miR-370-3p	EXOG	-0.832831	0.00277789	NA	NA	NA	0.93	NA	NA	NA
MIMAT0000722	ENST00000337147	hsa-miR-370-3p	EZR	-0.924016	0.000132953	-0.115	-12.23	NA	0.52	NA	NA	NA
MIMAT0000722	ENST00000367075	hsa-miR-370-3p	EZR	-0.723408	0.0180477	-0.115	NA	NA	NA	NA	NA	NA
MIMAT0000722	ENST00000396153	hsa-miR-370-3p	FAF1	-0.881463	0.000746861	NA	NA	NA	0.469	NA	NA	NA
MIMAT0000722	ENST00000389915	hsa-miR-370-3p	FAM168B	-0.796356	0.005837	NA	NA	17.7362	NA	NA	NA	NA
MIMAT0000722	ENST00000261275	hsa-miR-370-3p	FAM189A1	-0.846732	0.00199796	-0.131	NA	NA	NA	NA	NA	NA
MIMAT0000722	ENST00000279227	hsa-miR-370-3p	FERMT3	-0.723408	0.0180477	NA	NA	NA	0.515	NA	NA	NA
MIMAT0000722	ENST00000369061	hsa-miR-370-3p	FGFR2	-0.802827	0.00517283	NA	NA	NA	0.484	NA	NA	NA
MIMAT0000722	ENST00000409177	hsa-miR-370-3p	FHL2	-0.83891	0.00241399	NA	NA	NA	0.486	NA	NA	NA
MIMAT0000722	ENST00000397325	hsa-miR-370-3p	GALNT9	-0.708746	0.0217588	-0.326	-13.79	NA	0.461	NA	NA	NA
MIMAT0000722	ENST00000300177	hsa-miR-370-3p	GREM1	-0.790277	0.00651422	-0.062	-6.09	NA	NA	NA	NA	NA
MIMAT0000722	ENST00000300177	hsa-miR-370-3p	GREM1	-0.790277	0.00651422	-0.062	NA	NA	NA	NA	NA	NA
MIMAT0000722	ENST00000279593	hsa-miR-370-3p	GRIN2B	-0.747724	0.0128997	-0.126	-3.27	NA	0.507	NA	NA	NA
MIMAT0000722	ENST00000396302	hsa-miR-370-3p	GSG1	-0.83005	0.00295687	NA	-11.27	NA	NA	NA	NA	NA
MIMAT0000722	ENST00000295757	hsa-miR-370-3p	HDAC11	-0.741645	0.0140752	-0.096	-9.16	17.6602	NA	NA	NA	NA
MIMAT0000722	ENST00000379644	hsa-miR-370-3p	HGSNAT	-0.765961	0.00978704	-0.233	-16.65	17.015	0.645	NA	NA	NA
MIMAT0000722	ENST00000242159	hsa-miR-370-3p	HOXA7	-0.765961	0.00978704	-0.099	-6.32	NA	NA	NA	NA	NA
MIMAT0000722	ENST00000503400	hsa-miR-370-3p	IBTK	-0.729487	0.0166469	NA	NA	NA	0.574	NA	NA	NA
MIMAT0000722	ENST00000400379	hsa-miR-370-3p	ICOSLG	-0.735566	0.0153235	-0.04	-16.77	NA	NA	NA	NA	NA
MIMAT0000722	ENST00000397248	hsa-miR-370-3p	IL15RA	-0.723408	0.0180477	-0.46	-18.26	NA	NA	NA	NA	NA
MIMAT0000722	ENST00000395762	hsa-miR-370-3p	IL4R	-0.869305	0.00108699	-0.212	-7.1	NA	NA	NA	NA	NA
MIMAT0000722	ENST00000256458	hsa-miR-370-3p	IRAK2	-0.851068	0.00179113	NA	-2.98	NA	NA	NA	NA	NA
MIMAT0000722	ENST00000361742	hsa-miR-370-3p	ISLR2	-0.771467	0.00896244	NA	-9.18	NA	NA	NA	NA	NA
MIMAT0000722	ENST00000429204	hsa-miR-370-3p	ITPKB	-0.741645	0.0140752	-0.054	-3.86	NA	0.535	NA	NA	NA
MIMAT0000722	ENST00000380868	hsa-miR-370-3p	ITSN2	-0.8997	0.000391674	NA	-14.18	NA	NA	NA	NA	NA
MIMAT0000722	ENST00000416160	hsa-miR-370-3p	ITSN2	-0.753803	0.0117948	NA	NA	NA	0.491	NA	NA	NA
MIMAT0000722	ENST00000265713	hsa-miR-370-3p	KAT6A	-0.881463	0.000746861	-0.279	-15.37	16.1499	NA	NA	NA	NA
MIMAT0000722	ENST00000570587	hsa-miR-370-3p	KCNAB3	-0.753803	0.0117948	NA	NA	NA	0.659	NA	NA	NA
MIMAT0000722	ENST00000361147	hsa-miR-370-3p	KCNN3	-0.741645	0.0140752	-0.104	NA	NA	NA	NA	NA	NA
MIMAT0000722	ENST00000299505	hsa-miR-370-3p	KIAA0355	-0.759882	0.010758	-0.389	-9.83	NA	0.699	NA	NA	NA
MIMAT0000722	ENST00000336156	hsa-miR-370-3p	KIAA0930	-0.729487	0.0166469	-0.094	-7.44	NA	0.457	NA	NA	NA
MIMAT0000722	ENST00000504228	hsa-miR-370-3p	KIAA1211	-0.83891	0.00241399	NA	NA	NA	0.472	NA	NA	NA
MIMAT0000722	ENST00000377669	hsa-miR-370-3p	KLF12	-0.820672	0.00362171	-0.388	-13.67	NA	0.912	NA	NA	NA
MIMAT0000722	ENST00000368977	hsa-miR-370-3p	LACE1	-0.723408	0.0180477	NA	NA	NA	0.576	NA	NA	NA
MIMAT0000722	ENST00000380345	hsa-miR-370-3p	LHFPL2	-0.729487	0.0166469	-0.111	-0.31	NA	0.498	NA	NA	NA
MIMAT0000722	ENST00000259006	hsa-miR-370-3p	LIMD2	-0.753803	0.0117948	NA	-6.78	NA	NA	NA	NA	NA
MIMAT0000722	ENST00000361433	hsa-miR-370-3p	LRMP	-0.802435	0.00521146	NA	NA	NA	0.528	NA	NA	NA
MIMAT0000722	ENST00000368614	hsa-miR-370-3p	LRRC27	-0.79878	0.00558148	NA	-12.65	NA	NA	NA	NA	NA
MIMAT0000722	ENST00000430603	hsa-miR-370-3p	MAP3K8	-0.717329	0.0195283	NA	NA	NA	NA	Functional MTI	Luciferase reporter assay//Western blot	17621267
MIMAT0000722	ENST00000542547	hsa-miR-370-3p	MAP3K8	-0.711249	0.0210909	NA	NA	NA	NA	Functional MTI	Luciferase reporter assay//Western blot	17621267
MIMAT0000722	ENST00000215832	hsa-miR-370-3p	MAPK1	-0.70517	0.0227377	-0.099	-13.4	NA	0.702	NA	NA	NA
MIMAT0000722	ENST00000395160	hsa-miR-370-3p	MAPK10	-0.824651	0.00332782	NA	-15.07	NA	NA	NA	NA	NA
MIMAT0000722	ENST00000324196	hsa-miR-370-3p	MBNL1	-0.802827	0.00517283	-0.284	-15.9	NA	NA	NA	NA	NA
MIMAT0000722	ENST00000324210	hsa-miR-370-3p	MBNL1	-0.747724	0.0128997	-0.284	-15.9	NA	NA	NA	NA	NA
MIMAT0000722	ENST00000401851	hsa-miR-370-3p	MGC10955	-0.796555	0.00581571	NA	NA	NA	0.609	NA	NA	NA
MIMAT0000722	ENST00000319080	hsa-miR-370-3p	MLXIP	-0.735566	0.0153235	NA	-5.57	NA	0.559	NA	NA	NA
MIMAT0000722	ENST00000360490	hsa-miR-370-3p	MME	-0.814593	0.00410613	NA	-0.92	NA	NA	NA	NA	NA
MIMAT0000722	ENST00000310999	hsa-miR-370-3p	MRPL11	-0.717329	0.0195283	-0.142	NA	NA	NA	NA	NA	NA
MIMAT0000722	ENST00000438480	hsa-miR-370-3p	MSANTD1	-0.70517	0.0227377	NULL	NA	NA	NA	NA	NA	NA
MIMAT0000722	ENST00000442913	hsa-miR-370-3p	MTMR8	-0.810976	0.00441551	NA	NA	NA	0.773	NA	NA	NA
MIMAT0000722	ENST00000221086	hsa-miR-370-3p	MTMR9	-0.759882	0.010758	NA	-5.1	NA	NA	NA	NA	NA
MIMAT0000722	ENST00000529681	hsa-miR-370-3p	MUC5B	-0.777739	0.00808431	-0.228	-1.42	NA	NA	NA	NA	NA
MIMAT0000722	ENST00000522677	hsa-miR-370-3p	MYBL1	-0.70517	0.0227377	-0.095	-8.74	NA	0.475	NA	NA	NA
MIMAT0000722	ENST00000522677	hsa-miR-370-3p	MYBL1	-0.70517	0.0227377	-0.095	NA	NA	0.475	NA	NA	NA
MIMAT0000722	ENST00000356840	hsa-miR-370-3p	MYLIP	-0.711249	0.0210909	NA	-5.58	NA	NA	NA	NA	NA
MIMAT0000722	ENST00000320246	hsa-miR-370-3p	NEK6	-0.70517	0.0227377	-0.254	-8.31	NA	0.529	NA	NA	NA
MIMAT0000722	ENST00000373600	hsa-miR-370-3p	NEK6	-0.802435	0.00521146	-0.254	NA	NA	NA	NA	NA	NA
MIMAT0000722	ENST00000573186	hsa-miR-370-3p	NEURL4	-0.851068	0.00179113	NA	NA	NA	0.594	NA	NA	NA
MIMAT0000722	ENST00000471572	hsa-miR-370-3p	NF1	-0.758717	0.0109515	NA	NA	NA	NA	Functional MTI	Luciferase reporter assay	23077663
MIMAT0000722	ENST00000581113	hsa-miR-370-3p	NF1	-0.741645	0.0140752	NA	NA	NA	NA	Functional MTI	Luciferase reporter assay	23077663
MIMAT0000722	ENST00000339876	hsa-miR-370-3p	NFASC	-0.804878	0.00497414	-0.32	NA	NA	NA	NA	NA	NA
MIMAT0000722	ENST00000401399	hsa-miR-370-3p	NFASC	-0.804878	0.00497414	NA	NA	NA	0.88	NA	NA	NA
MIMAT0000722	ENST00000371564	hsa-miR-370-3p	NFATC2	-0.778119	0.00803314	NA	NA	NA	0.482	NA	NA	NA
MIMAT0000722	ENST00000407417	hsa-miR-370-3p	NFIA	-0.70517	0.0227377	-0.124	NA	NA	NA	NA	NA	NA
MIMAT0000722	ENST00000335456	hsa-miR-370-3p	NUTM2F	-0.739263	0.0145555	NA	NA	NA	0.532	NA	NA	NA
MIMAT0000722	ENST00000422132	hsa-miR-370-3p	NXPE3	-0.759882	0.010758	NA	NA	NA	0.477	NA	NA	NA
MIMAT0000722	ENST00000389142	hsa-miR-370-3p	OS9	-0.790277	0.00651422	NA	-1.71	NA	0.597	NA	NA	NA
MIMAT0000722	ENST00000402415	hsa-miR-370-3p	OTOF	-0.884146	0.000683793	-0.061	-9.27	NA	0.481	NA	NA	NA
MIMAT0000722	ENST00000381297	hsa-miR-370-3p	P2RY8	-0.747724	0.0128997	-0.043	NA	NA	0.587	NA	NA	NA
MIMAT0000722	ENST00000320580	hsa-miR-370-3p	PACS1	-0.717329	0.0195283	-0.608	-27.4	19.1537	0.539	NA	NA	NA
MIMAT0000722	ENST00000458164	hsa-miR-370-3p	PACS2	-0.771467	0.00896244	-0.123	-11.19	NA	NA	NA	NA	NA
MIMAT0000722	ENST00000220597	hsa-miR-370-3p	PAG1	-0.881463	0.000746861	-0.144	-10.94	NA	0.455	NA	NA	NA
MIMAT0000722	ENST00000557978	hsa-miR-370-3p	PBX4	-0.765961	0.00978704	NA	NA	NA	0.594	NA	NA	NA
MIMAT0000722	ENST00000360047	hsa-miR-370-3p	PDE4D	-0.887542	0.000609666	-0.123	-11.64	NA	NA	NA	NA	NA
MIMAT0000722	ENST00000359195	hsa-miR-370-3p	PIK3CG	-0.717329	0.0195283	-0.524	-5.28	NA	0.569	NA	NA	NA
MIMAT0000722	ENST00000320694	hsa-miR-370-3p	PIK3R1	-0.808514	0.00463528	NA	-6.89	NA	NA	NA	NA	NA
MIMAT0000722	ENST00000264380	hsa-miR-370-3p	PIKFYVE	-0.717329	0.0195283	-0.028	-7.59	NA	NA	NA	NA	NA
MIMAT0000722	ENST00000332271	hsa-miR-370-3p	PIWIL3	-0.818496	0.00379012	-0.174	-24.32	NA	NA	NA	NA	NA
MIMAT0000722	ENST00000316981	hsa-miR-370-3p	PLAG1	-0.77204	0.00887954	-0.055	-5.64	NA	NA	NA	NA	NA
MIMAT0000722	ENST00000316981	hsa-miR-370-3p	PLAG1	-0.77204	0.00887954	-0.055	NA	NA	NA	NA	NA	NA
MIMAT0000722	ENST00000427495	hsa-miR-370-3p	PLD5	-0.791141	0.00641475	-0.141	NA	NA	NA	NA	NA	NA
MIMAT0000722	ENST00000367865	hsa-miR-370-3p	POU2F1	-0.759882	0.010758	NA	NA	NA	0.647	NA	NA	NA
MIMAT0000722	ENST00000360694	hsa-miR-370-3p	PPARD	-0.808514	0.00463528	NA	5.68	NA	NA	NA	NA	NA
MIMAT0000722	ENST00000358239	hsa-miR-370-3p	PPP1CA	-0.83891	0.00241399	-0.108	-6.86	NA	NA	NA	NA	NA
MIMAT0000722	ENST00000423662	hsa-miR-370-3p	PRDM10	-0.711249	0.0210909	-0.271	-1.85	NA	NA	NA	NA	NA
MIMAT0000722	ENST00000441472	hsa-miR-370-3p	PRDM16	-0.719809	0.0189145	-0.033	-0.73	NA	NA	NA	NA	NA
MIMAT0000722	ENST00000270722	hsa-miR-370-3p	PRDM16	-0.713324	0.0205484	NA	NA	NA	0.486	NA	NA	NA
MIMAT0000722	ENST00000370685	hsa-miR-370-3p	PRKACB	-0.717329	0.0195283	-0.317	-6.98	NA	NA	NA	NA	NA
MIMAT0000722	ENST00000370685	hsa-miR-370-3p	PRKACB	-0.717329	0.0195283	-0.317	NA	NA	NA	NA	NA	NA
MIMAT0000722	ENST00000372413	hsa-miR-370-3p	PTPRF	-0.729487	0.0166469	NA	NA	NA	0.46	NA	NA	NA
MIMAT0000722	ENST00000403059	hsa-miR-370-3p	PVR	-0.790277	0.00651422	-0.04	NA	NA	NA	NA	NA	NA
MIMAT0000722	ENST00000368457	hsa-miR-370-3p	PYGO2	-0.77204	0.00887954	-0.063	-5.77	NA	0.58	NA	NA	NA
MIMAT0000722	ENST00000369046	hsa-miR-370-3p	QRSL1	-0.759882	0.010758	NA	-1.21	NA	NA	NA	NA	NA
MIMAT0000722	ENST00000287263	hsa-miR-370-3p	RAB11FIP1	-0.735566	0.0153235	-0.154	-5.08	NA	NA	NA	NA	NA
MIMAT0000722	ENST00000210187	hsa-miR-370-3p	RAB26	-0.729487	0.0166469	NA	-13.2	NA	0.462	NA	NA	NA
MIMAT0000722	ENST00000407006	hsa-miR-370-3p	RANGRF	-0.851068	0.00179113	-0.109,-0.106	NA	NA	NA	NA	NA	NA
MIMAT0000722	ENST00000395126	hsa-miR-370-3p	RASSF1	-0.729487	0.0166469	-0.464	-12.84	NA	NA	NA	NA	NA
MIMAT0000722	ENST00000374395	hsa-miR-370-3p	RCAN3	-0.796356	0.005837	NA	NA	NA	0.585	NA	NA	NA
MIMAT0000722	ENST00000355710	hsa-miR-370-3p	RET	-0.802435	0.00521146	NA	-2.29	NA	NA	NA	NA	NA
MIMAT0000722	ENST00000276500	hsa-miR-370-3p	RGS20	-0.924016	0.000132953	NA	-8.81	NA	NA	NA	NA	NA
MIMAT0000722	ENST00000369485	hsa-miR-370-3p	RNGTT	-0.802435	0.00521146	-0.154	-10.69	NA	NA	NA	NA	NA
MIMAT0000722	ENST00000251810	hsa-miR-370-3p	RRM2B	-0.796356	0.005837	NA	-0.38	NA	NA	NA	NA	NA
MIMAT0000722	ENST00000359524	hsa-miR-370-3p	RUNX2	-0.808514	0.00463528	-0.04	-5.38	NA	NA	NA	NA	NA
MIMAT0000722	ENST00000339570	hsa-miR-370-3p	SCARB1	-0.723408	0.0180477	NA	NA	NA	0.673	NA	NA	NA
MIMAT0000722	ENST00000242059	hsa-miR-370-3p	SCRN1	-0.711249	0.0210909	-0.229	-4.95	NA	0.714	NA	NA	NA
MIMAT0000722	ENST00000242059	hsa-miR-370-3p	SCRN1	-0.711249	0.0210909	-0.229	NA	NA	0.714	NA	NA	NA
MIMAT0000722	ENST00000265362	hsa-miR-370-3p	SEMA3A	-0.8997	0.000391674	-0.103	-7.17	NA	NA	NA	NA	NA
MIMAT0000722	ENST00000360295	hsa-miR-370-3p	SEZ6	-0.741645	0.0140752	-0.496,-0.492	-9.18	NA	NA	NA	NA	NA
MIMAT0000722	ENST00000382521	hsa-miR-370-3p	SH3TC1	-0.820672	0.00362171	NA	NA	16.782	NA	NA	NA	NA
MIMAT0000722	ENST00000302035	hsa-miR-370-3p	SLAMF1	-0.711249	0.0210909	NA	NA	NA	0.454	NA	NA	NA
MIMAT0000722	ENST00000275300	hsa-miR-370-3p	SLC22A3	-0.729487	0.0166469	-0.215	-10.03	NA	NA	NA	NA	NA
MIMAT0000722	ENST00000383598	hsa-miR-370-3p	SLC41A3	-0.768293	0.00943158	-0.101	0.86	NA	NA	NA	NA	NA
MIMAT0000722	ENST00000327367	hsa-miR-370-3p	SMAD3	-0.796356	0.005837	-0.074	-6.05	NA	0.581	NA	NA	NA
MIMAT0000722	ENST00000381280	hsa-miR-370-3p	SMOC1	-0.778119	0.00803314	NA	-5.69	NA	NA	NA	NA	NA
MIMAT0000722	ENST00000336278	hsa-miR-370-3p	SNTB2	-0.729487	0.0166469	-0.016	-10.19	NA	NA	NA	NA	NA
MIMAT0000722	ENST00000566228	hsa-miR-370-3p	SNX29	-0.753803	0.0117948	NA	NA	NA	0.709	NA	NA	NA
MIMAT0000722	ENST00000320672	hsa-miR-370-3p	SSBP2	-0.753803	0.0117948	NA	NA	NA	0.702	NA	NA	NA
MIMAT0000722	ENST00000293328	hsa-miR-370-3p	STAT5B	-0.820672	0.00362171	-0.053	-2.05	NA	0.511	NA	NA	NA
MIMAT0000722	ENST00000263955	hsa-miR-370-3p	STK17B	-0.747724	0.0128997	-0.251	NA	NA	0.462	NA	NA	NA
MIMAT0000722	ENST00000215095	hsa-miR-370-3p	STX1B	-0.735566	0.0153235	-0.107	-7.89	16.0545	0.72	NA	NA	NA
MIMAT0000722	ENST00000272452	hsa-miR-370-3p	SULT1C4	-0.70517	0.0227377	-0.123	-11.94	NA	NA	NA	NA	NA
MIMAT0000722	ENST00000375746	hsa-miR-370-3p	SYK	-0.741645	0.0140752	-0.148	NA	NA	NA	NA	NA	NA
MIMAT0000722	ENST00000455385	hsa-miR-370-3p	SYPL1	-0.70517	0.0227377	NA	-6.07	NA	0.456	NA	NA	NA
MIMAT0000722	ENST00000542120	hsa-miR-370-3p	TBC1D30	-0.77204	0.00887954	NA	NA	NA	0.461	NA	NA	NA
MIMAT0000722	ENST00000396078	hsa-miR-370-3p	TCAIM	-0.70517	0.0227377	-0.119	-8.23	NA	NA	NA	NA	NA
MIMAT0000722	ENST00000412303	hsa-miR-370-3p	TM2D2	-0.765961	0.00978704	NA	-3.15	NA	NA	NA	NA	NA
MIMAT0000722	ENST00000392129	hsa-miR-370-3p	TMCO1	-0.765961	0.00978704	-0.051	NA	NA	NA	NA	NA	NA
MIMAT0000722	ENST00000381938	hsa-miR-370-3p	TMEM156	-0.917937	0.00017953	-0.126	-4.87	NA	NA	NA	NA	NA
MIMAT0000722	ENST00000297459	hsa-miR-370-3p	TMEM74	-0.707722	0.022036	NA	-9.22	NA	NA	NA	NA	NA
MIMAT0000722	ENST00000586569	hsa-miR-370-3p	TNFRSF11A	-0.802435	0.00521146	NA	NA	NA	0.479	NA	NA	NA
MIMAT0000722	ENST00000310430	hsa-miR-370-3p	TNKS	-0.796356	0.005837	NA	NA	NA	0.458	NA	NA	NA
MIMAT0000722	ENST00000367988	hsa-miR-370-3p	TOMM40L	-0.759882	0.010758	NA	-0.7	NA	NA	NA	NA	NA
MIMAT0000722	ENST00000357733	hsa-miR-370-3p	TP73	-0.765961	0.00978704	-0.03	NA	NA	NA	NA	NA	NA
MIMAT0000722	ENST00000378285	hsa-miR-370-3p	TP73	-0.769264	0.0092863	-0.03	NA	NA	NA	NA	NA	NA
MIMAT0000722	ENST00000378295	hsa-miR-370-3p	TP73	-0.711249	0.0210909	-0.03	NA	NA	NA	NA	NA	NA
MIMAT0000722	ENST00000456946	hsa-miR-370-3p	TRIM17	-0.735566	0.0153235	-0.173	NA	NA	0.462	NA	NA	NA
MIMAT0000722	ENST00000531101	hsa-miR-370-3p	TRIM68	-0.790277	0.00651422	NA	NA	NA	0.544	NA	NA	NA
MIMAT0000722	ENST00000393315	hsa-miR-370-3p	TRIM7	-0.756955	0.0112488	NA	-1.63	NA	NA	NA	NA	NA
MIMAT0000722	ENST00000281741	hsa-miR-370-3p	TXNDC16	-0.70517	0.0227377	NA	-8.41	NA	NA	NA	NA	NA
MIMAT0000722	ENST00000243893	hsa-miR-370-3p	UBE2C	-0.814593	0.00410613	NA	-6.74	NA	0.483	NA	NA	NA
MIMAT0000722	ENST00000293218	hsa-miR-370-3p	UNK	-0.747724	0.0128997	NA	NA	NA	0.479	NA	NA	NA
MIMAT0000722	ENST00000397053	hsa-miR-370-3p	UPF2	-0.753803	0.0117948	-0.525	-15.84	NA	NA	NA	NA	NA
MIMAT0000722	ENST00000310421	hsa-miR-370-3p	VCPIP1	-0.784198	0.00724549	-0.17	-13.76	NA	0.588	NA	NA	NA
MIMAT0000722	ENST00000568638	hsa-miR-370-3p	WFDC1	-0.713877	0.0204054	NA	-8.55	NA	NA	NA	NA	NA
MIMAT0000722	ENST00000395957	hsa-miR-370-3p	YWHAZ	-0.784198	0.00724549	NA	NA	NA	0.523	NA	NA	NA
MIMAT0000722	ENST00000490000	hsa-miR-370-3p	ZBTB37	-0.857147	0.00152784	NA	NA	NA	0.546	NA	NA	NA
MIMAT0000722	ENST00000373510	hsa-miR-370-3p	ZBTB8A	-0.738493	0.0147131	-0.137	-3.37	NA	NA	NA	NA	NA
MIMAT0000722	ENST00000409871	hsa-miR-370-3p	ZC3H6	-0.711249	0.0210909	NA	-2.28	NA	NA	NA	NA	NA
MIMAT0000722	ENST00000270014	hsa-miR-370-3p	ZNF155	-0.77439	0.0085452	-0.21	-11.56	NA	0.782	NA	NA	NA
MIMAT0000722	ENST00000270014	hsa-miR-370-3p	ZNF155	-0.77439	0.0085452	NA	NA	NA	0.782	NA	NA	NA
MIMAT0000722	ENST00000302609	hsa-miR-370-3p	ZNF25	-0.70517	0.0227377	NA	-3.42	NA	NA	NA	NA	NA
MIMAT0000722	ENST00000545289	hsa-miR-370-3p	ZNF286B	-0.790277	0.00651422	-0.013	NA	NA	NA	NA	NA	NA
MIMAT0000722	ENST00000410066	hsa-miR-370-3p	ZNF385B	-0.744647	0.0134857	NA	-8.27	NA	NA	NA	NA	NA
MIMAT0000722	ENST00000377065	hsa-miR-370-3p	ZNF41	-0.711249	0.0210909	NA	-15	NA	NA	NA	NA	NA
MIMAT0000722	ENST00000311048	hsa-miR-370-3p	ZNF431	-0.778119	0.00803314	NA	-7.29	NA	NA	NA	NA	NA
MIMAT0000722	ENST00000333952	hsa-miR-370-3p	ZNF677	-0.893621	0.000491873	NA	NA	NA	0.518	NA	NA	NA
MIMAT0000736	ENST00000340001	hsa-miR-381-3p	ABCA9	-0.712848	0.0206719	-0.288	-5.45	NA	NA	NA	NA	NA
MIMAT0000736	ENST00000340990	hsa-miR-381-3p	ADIPOR1	-0.794138	0.00607802	NA	-8.32	NA	NA	NA	NA	NA
MIMAT0000736	ENST00000261733	hsa-miR-381-3p	ALDH2	-0.744113	0.0135892	NA	-1.91	NA	NA	NA	NA	NA
MIMAT0000736	ENST00000380291	hsa-miR-381-3p	AP1S2	-0.706595	0.0223441	NA	NA	NA	0.695	NA	NA	NA
MIMAT0000736	ENST00000426335	hsa-miR-381-3p	ARFGAP2	-0.712848	0.0206719	NA	NA	NA	0.52	NA	NA	NA
MIMAT0000736	ENST00000311380	hsa-miR-381-3p	ARHGAP12	-0.744113	0.0135892	NA	NA	NA	0.862	NA	NA	NA
MIMAT0000736	ENST00000326446	hsa-miR-381-3p	ARL6IP6	-0.731607	0.0161765	NA	0.3	NA	0.572	NA	NA	NA
MIMAT0000736	ENST00000359856	hsa-miR-381-3p	ARPC5	-0.762873	0.0102722	NA	4.76	NA	NA	NA	NA	NA
MIMAT0000736	ENST00000378438	hsa-miR-381-3p	ATP6AP2	-0.812897	0.0042492	NA	-4.36	NA	0.527	NA	NA	NA
MIMAT0000736	ENST00000260947	hsa-miR-381-3p	BARD1	-0.731607	0.0161765	NA	NA	NA	0.928	NA	NA	NA
MIMAT0000736	ENST00000262591	hsa-miR-381-3p	BCAS4	-0.706595	0.0223441	NA	-8.25	NA	NA	NA	NA	NA
MIMAT0000736	ENST00000370372	hsa-miR-381-3p	BLOC1S2	-0.744113	0.0135892	NA	-6.59	NA	NA	NA	NA	NA
MIMAT0000736	ENST00000334529	hsa-miR-381-3p	BTLA	-0.856668	0.00154747	NA	0.043	NA	0.515	NA	NA	NA
MIMAT0000736	ENST00000588258	hsa-miR-381-3p	C19orf40	-0.700342	0.0241072	NA	NA	NA	0.47	NA	NA	NA
MIMAT0000736	ENST00000362076	hsa-miR-381-3p	C1orf43	-0.712848	0.0206719	NA	-7.2	NA	NA	NA	NA	NA
MIMAT0000736	ENST00000319974	hsa-miR-381-3p	C2orf69	-0.731607	0.0161765	NA	-3.21	NA	0.636	NA	NA	NA
MIMAT0000736	ENST00000476320	hsa-miR-381-3p	C6orf1	-0.712848	0.0206719	NA	NA	NA	0.476	NA	NA	NA
MIMAT0000736	ENST00000367294	hsa-miR-381-3p	C6orf211	-0.825403	0.00327421	NA	-8.11	NA	NA	NA	NA	NA
MIMAT0000736	ENST00000279247	hsa-miR-381-3p	CAPN1	-0.731607	0.0161765	NA	-2.47	NA	NA	NA	NA	NA
MIMAT0000736	ENST00000263168	hsa-miR-381-3p	CAPZA1	-0.706595	0.0223441	NA	-5.99	NA	0.516	NA	NA	NA
MIMAT0000736	ENST00000320443	hsa-miR-381-3p	CARF	-0.75662	0.0113061	NA	NA	NA	0.801	NA	NA	NA
MIMAT0000736	ENST00000345795	hsa-miR-381-3p	CASC4	-0.794138	0.00607802	-0.042	0.66	NA	NA	NA	NA	NA
MIMAT0000736	ENST00000394650	hsa-miR-381-3p	CCDC109B	-0.725354	0.0175906	NA	NA	NA	0.48	NA	NA	NA
MIMAT0000736	ENST00000324364	hsa-miR-381-3p	CCDC121	-0.794138	0.00607802	NA	-1.35	NA	NA	NA	NA	NA
MIMAT0000736	ENST00000431807	hsa-miR-381-3p	CCDC150	-0.81915	0.00373895	NA	NA	NA	0.469	NA	NA	NA
MIMAT0000736	ENST00000410009	hsa-miR-381-3p	CD207	-0.767093	0.00961332	NA	-1.61	NA	0.513	NA	NA	NA
MIMAT0000736	ENST00000433892	hsa-miR-381-3p	CD44	-0.712848	0.0206719	NA	-4.52	NA	NA	NA	NA	NA
MIMAT0000736	ENST00000354848	hsa-miR-381-3p	CD46	-0.719101	0.0190882	-0.328	-2	NA	NA	NA	NA	NA
MIMAT0000736	ENST00000281129	hsa-miR-381-3p	CEP128	-0.787885	0.00679543	NA	-7.11	NA	NA	NA	NA	NA
MIMAT0000736	ENST00000328354	hsa-miR-381-3p	CHEK2	-0.81915	0.00373895	NA	-3.88	NA	NA	NA	NA	NA
MIMAT0000736	ENST00000414336	hsa-miR-381-3p	CIR1	-0.731607	0.0161765	NA	NA	NA	0.533	NA	NA	NA
MIMAT0000736	ENST00000290855	hsa-miR-381-3p	CLEC2D	-0.81915	0.00373895	NA	6.32	NA	NA	NA	NA	NA
MIMAT0000736	ENST00000325897	hsa-miR-381-3p	CLVS1	-0.867149	0.00115737	NA	1.56	NA	0.465	NA	NA	NA
MIMAT0000736	ENST00000366857	hsa-miR-381-3p	CNIH4	-0.775379	0.00840728	NA	NA	NA	0.796	NA	NA	NA
MIMAT0000736	ENST00000374472	hsa-miR-381-3p	CNR2	-0.850415	0.00182121	NA	NA	NA	0.593	NA	NA	NA
MIMAT0000736	ENST00000410053	hsa-miR-381-3p	CWC22	-0.794138	0.00607802	NA	-3.91	NA	0.993	NA	NA	NA
MIMAT0000736	ENST00000378588	hsa-miR-381-3p	CYBB	-0.725354	0.0175906	NA	3.22	NA	NA	NA	NA	NA
MIMAT0000736	ENST00000331314	hsa-miR-381-3p	DDX59	-0.700342	0.0241072	-0.074	-2.26	NA	NA	NA	NA	NA
MIMAT0000736	ENST00000264018	hsa-miR-381-3p	DDX6	-0.731607	0.0161765	NA	-6.99	NA	0.806	NA	NA	NA
MIMAT0000736	ENST00000259512	hsa-miR-381-3p	DERL1	-0.762873	0.0102722	-0.06	-0.61	NA	0.667	NA	NA	NA
MIMAT0000736	ENST00000259512	hsa-miR-381-3p	DERL1	-0.762873	0.0102722	-0.06	NA	NA	0.667	NA	NA	NA
MIMAT0000736	ENST00000443649	hsa-miR-381-3p	DIABLO	-0.905226	0.000314383	NA	-8.22	NA	NA	NA	NA	NA
MIMAT0000736	ENST00000311085	hsa-miR-381-3p	DMXL1	-0.700342	0.0241072	NA	-5.23	NA	0.694	NA	NA	NA
MIMAT0000736	ENST00000264065	hsa-miR-381-3p	DNAJC10	-0.719101	0.0190882	NA	-8.22	NA	0.549	NA	NA	NA
MIMAT0000736	ENST00000409802	hsa-miR-381-3p	DOCK10	-0.73431	0.0155907	NA	NA	NA	0.634	NA	NA	NA
MIMAT0000736	ENST00000369739	hsa-miR-381-3p	DOPEY1	-0.700342	0.0241072	-0.09	NA	NA	NA	NA	NA	NA
MIMAT0000736	ENST00000257197	hsa-miR-381-3p	DSC1	-0.815372	0.00404167	NA	NA	NA	0.49	NA	NA	NA
MIMAT0000736	ENST00000354221	hsa-miR-381-3p	DUSP19	-0.744113	0.0135892	NA	-2.67	NA	0.718	NA	NA	NA
MIMAT0000736	ENST00000250263	hsa-miR-381-3p	ERI1	-0.769126	0.00930684	-0.071	-0.51	NA	0.751	NA	NA	NA
MIMAT0000736	ENST00000272342	hsa-miR-381-3p	ETAA1	-0.731607	0.0161765	NA	NA	NA	0.502	NA	NA	NA
MIMAT0000736	ENST00000420893	hsa-miR-381-3p	FAM13B	-0.731607	0.0161765	NA	-4.86	NA	NA	NA	NA	NA
MIMAT0000736	ENST00000377957	hsa-miR-381-3p	FBXO48	-0.712848	0.0206719	NA	-4.3	NA	NA	NA	NA	NA
MIMAT0000736	ENST00000393674	hsa-miR-381-3p	FBXO8	-0.825403	0.00327421	NA	NA	NA	0.479	NA	NA	NA
MIMAT0000736	ENST00000358292	hsa-miR-381-3p	FCRL1	-0.725354	0.0175906	NA	NA	NA	0.572	NA	NA	NA
MIMAT0000736	ENST00000413938	hsa-miR-381-3p	FEZ2	-0.731607	0.0161765	NA	NA	NA	0.594	NA	NA	NA
MIMAT0000736	ENST00000369443	hsa-miR-381-3p	GDAP2	-0.725354	0.0175906	-0.091	0.61	NA	0.811	NA	NA	NA
MIMAT0000736	ENST00000373563	hsa-miR-381-3p	GIGYF2	-0.706595	0.0223441	NA	-7.2	NA	NA	NA	NA	NA
MIMAT0000736	ENST00000373256	hsa-miR-381-3p	GLP1R	-0.729032	0.0167489	-0.064	-6.18	NA	0.615	NA	NA	NA
MIMAT0000736	ENST00000369851	hsa-miR-381-3p	GNAI3	-0.731607	0.0161765	NA	2.96	NA	0.675	NA	NA	NA
MIMAT0000736	ENST00000377670	hsa-miR-381-3p	HIF3A	-0.812897	0.0042492	NA	-2.03	NA	NA	NA	NA	NA
MIMAT0000736	ENST00000554455	hsa-miR-381-3p	HNRNPC	-0.731607	0.0161765	NA	-1.93	NA	NA	NA	NA	NA
MIMAT0000736	ENST00000239151	hsa-miR-381-3p	HOXB5	-0.867149	0.00115737	NA	-8.63	NA	NA	NA	NA	NA
MIMAT0000736	ENST00000249499	hsa-miR-381-3p	HOXD9	-0.744113	0.0135892	NA	-8.72	17.0623	NA	NA	NA	NA
MIMAT0000736	ENST00000240652	hsa-miR-381-3p	IAPP	-0.767742	0.00951471	NA	-5.1	NA	NA	NA	NA	NA
MIMAT0000736	ENST00000256108	hsa-miR-381-3p	IMPA1	-0.781632	0.007571	NA	-2.29	NA	NA	NA	NA	NA
MIMAT0000736	ENST00000371712	hsa-miR-381-3p	INPP5E	-0.706595	0.0223441	NA	4.34	NA	NA	NA	NA	NA
MIMAT0000736	ENST00000261247	hsa-miR-381-3p	JKAMP	-0.719101	0.0190882	NA	-2.38	NA	NA	NA	NA	NA
MIMAT0000736	ENST00000377967	hsa-miR-381-3p	KDM6A	-0.719101	0.0190882	NA	-4.78	NA	0.919	NA	NA	NA
MIMAT0000736	ENST00000406396	hsa-miR-381-3p	KDSR	-0.712848	0.0206719	NA	1.06	NA	0.789	NA	NA	NA
MIMAT0000736	ENST00000425103	hsa-miR-381-3p	KIAA0232	-0.706595	0.0223441	NA	1.74	NA	NA	NA	NA	NA
MIMAT0000736	ENST00000272748	hsa-miR-381-3p	KIAA1715	-0.919199	0.000169006	NA	-2.5	NA	0.763	NA	NA	NA
MIMAT0000736	ENST00000535925	hsa-miR-381-3p	KIN	-0.712848	0.0206719	NA	-4.81	NA	NA	NA	NA	NA
MIMAT0000736	ENST00000336164	hsa-miR-381-3p	KLRD1	-0.712848	0.0206719	NA	2.11	NA	NA	NA	NA	NA
MIMAT0000736	ENST00000368564	hsa-miR-381-3p	KPNA5	-0.781632	0.007571	NA	NA	NA	0.714	NA	NA	NA
MIMAT0000736	ENST00000442561	hsa-miR-381-3p	LAX1	-0.725354	0.0175906	NA	-5.61	NA	0.548	NA	NA	NA
MIMAT0000736	ENST00000395323	hsa-miR-381-3p	LBH	-0.869175	0.00109115	NA	-0.56	NA	0.475	NA	NA	NA
MIMAT0000736	ENST00000272163	hsa-miR-381-3p	LBR	-0.731607	0.0161765	-0.193	-2.9	NA	0.643	NA	NA	NA
MIMAT0000736	ENST00000393310	hsa-miR-381-3p	LIMS1	-0.725354	0.0175906	-0.111	NA	NA	0.679	NA	NA	NA
MIMAT0000736	ENST00000368614	hsa-miR-381-3p	LRRC27	-0.765195	0.00990586	-0.121	-5.34	NA	NA	NA	NA	NA
MIMAT0000736	ENST00000418460	hsa-miR-381-3p	MAP10	-0.725354	0.0175906	NA	-7.48	NA	0.458	NA	NA	NA
MIMAT0000736	ENST00000409947	hsa-miR-381-3p	MAP3K2	-0.837909	0.00247136	NA	NA	NA	0.938	NA	NA	NA
MIMAT0000736	ENST00000339875	hsa-miR-381-3p	MARCH1	-0.781632	0.007571	NA	-2.52	NA	NA	NA	NA	NA
MIMAT0000736	ENST00000274056	hsa-miR-381-3p	MARCH1	-0.81915	0.00373895	NA	NA	NA	0.827	NA	NA	NA
MIMAT0000736	ENST00000259050	hsa-miR-381-3p	MARCH7	-0.869175	0.00109115	NA	-0.15	NA	0.552	NA	NA	NA
MIMAT0000736	ENST00000545754	hsa-miR-381-3p	MBNL1	-0.700342	0.0241072	-0.105	-7.66	NA	NA	NA	NA	NA
MIMAT0000736	ENST00000392736	hsa-miR-381-3p	MECOM	-0.731607	0.0161765	NA	-1.36	NA	NA	NA	NA	NA
MIMAT0000736	ENST00000333646	hsa-miR-381-3p	MED12	-0.706595	0.0223441	-0.055	-1.83	NA	0.906	NA	NA	NA
MIMAT0000736	ENST00000338564	hsa-miR-381-3p	MEIS2	-0.769126	0.00930684	-0.143	NA	NA	NA	NA	NA	NA
MIMAT0000736	ENST00000399150	hsa-miR-381-3p	MICB	-0.825403	0.00327421	NA	NA	NA	0.51	NA	NA	NA
MIMAT0000736	ENST00000400822	hsa-miR-381-3p	MLLT4	-0.712848	0.0206719	NA	NA	NA	0.476	NA	NA	NA
MIMAT0000736	ENST00000409360	hsa-miR-381-3p	MOB4	-0.715018	0.0201124	-0.076	NA	NA	NA	NA	NA	NA
MIMAT0000736	ENST00000380492	hsa-miR-381-3p	MOSPD2	-0.794138	0.00607802	NA	NA	NA	0.853	NA	NA	NA
MIMAT0000736	ENST00000435680	hsa-miR-381-3p	MTMR10	-0.731607	0.0161765	NA	-4.27	NA	NA	NA	NA	NA
MIMAT0000736	ENST00000409044	hsa-miR-381-3p	MYO3B	-0.769126	0.00930684	NA	-1.25	NA	NA	NA	NA	NA
MIMAT0000736	ENST00000379446	hsa-miR-381-3p	NEDD9	-0.73786	0.0148436	-0.168	0.69	NA	NA	NA	NA	NA
MIMAT0000736	ENST00000278612	hsa-miR-381-3p	NPAT	-0.725354	0.0175906	NA	1.21	NA	0.605	NA	NA	NA
MIMAT0000736	ENST00000366977	hsa-miR-381-3p	NSL1	-0.794138	0.00607802	NA	-6.58	NA	NA	NA	NA	NA
MIMAT0000736	ENST00000367157	hsa-miR-381-3p	NUAK2	-0.744113	0.0135892	NA	-8.66	NA	NA	NA	NA	NA
MIMAT0000736	ENST00000347635	hsa-miR-381-3p	NUP50	-0.700342	0.0241072	NA	-4.13	NA	0.492	NA	NA	NA
MIMAT0000736	ENST00000413454	hsa-miR-381-3p	NUP62	-0.762873	0.0102722	NA	-4.81	NA	NA	NA	NA	NA
MIMAT0000736	ENST00000234296	hsa-miR-381-3p	ORC2	-0.725354	0.0175906	NA	-3.99	NA	0.802	NA	NA	NA
MIMAT0000736	ENST00000264169	hsa-miR-381-3p	ORC4	-0.762873	0.0102722	-0.327	-3.21	NA	NA	NA	NA	NA
MIMAT0000736	ENST00000376495	hsa-miR-381-3p	OTUD1	-0.712848	0.0206719	NA	NA	NA	0.458	NA	NA	NA
MIMAT0000736	ENST00000374282	hsa-miR-381-3p	PAFAH2	-0.775379	0.00840728	NA	-1.81	NA	NA	NA	NA	NA
MIMAT0000736	ENST00000357464	hsa-miR-381-3p	PAPD5	-0.769126	0.00930684	NA	NA	NA	0.558	NA	NA	NA
MIMAT0000736	ENST00000238714	hsa-miR-381-3p	PAPOLG	-0.744113	0.0135892	-0.196	-1.65	NA	NA	NA	NA	NA
MIMAT0000736	ENST00000307428	hsa-miR-381-3p	PARM1	-0.73786	0.0148436	NA	3.07	NA	NA	NA	NA	NA
MIMAT0000736	ENST00000513238	hsa-miR-381-3p	PARM1	-0.794138	0.00607802	NA	NA	NA	0.465	NA	NA	NA
MIMAT0000736	ENST00000392055	hsa-miR-381-3p	PID1	-0.812897	0.0042492	NA	-5.4	NA	NA	NA	NA	NA
MIMAT0000736	ENST00000377346	hsa-miR-381-3p	PIK3CD	-0.781632	0.007571	NA	-0.36	NA	NA	NA	NA	NA
MIMAT0000736	ENST00000264380	hsa-miR-381-3p	PIKFYVE	-0.81915	0.00373895	-0.073	1.84	NA	0.812	NA	NA	NA
MIMAT0000736	ENST00000234313	hsa-miR-381-3p	PLEK	-0.869175	0.00109115	NA	3.24	NA	NA	NA	NA	NA
MIMAT0000736	ENST00000234453	hsa-miR-381-3p	PLEKHA3	-0.869175	0.00109115	NA	-2.13	NA	0.822	NA	NA	NA
MIMAT0000736	ENST00000262735	hsa-miR-381-3p	PPARA	-0.700342	0.0241072	NA	-2.04	NA	NA	NA	NA	NA
MIMAT0000736	ENST00000378551	hsa-miR-381-3p	PPM1B	-0.81915	0.00373895	NA	-14.66	NA	0.591	NA	NA	NA
MIMAT0000736	ENST00000295908	hsa-miR-381-3p	PPM1K	-0.712848	0.0206719	NA	1.62	NA	NA	NA	NA	NA
MIMAT0000736	ENST00000554081	hsa-miR-381-3p	PRPF39	-0.731607	0.0161765	NA	NA	NA	0.518	NA	NA	NA
MIMAT0000736	ENST00000359785	hsa-miR-381-3p	PTPN22	-0.812897	0.0042492	NA	12.84	NA	NA	NA	NA	NA
MIMAT0000736	ENST00000445537	hsa-miR-381-3p	PTPRO	-0.856668	0.00154747	NA	-8.63,-4.99	NA	0.706	NA	NA	NA
MIMAT0000736	ENST00000442921	hsa-miR-381-3p	PTPRO	-0.719101	0.0190882	NA	-4.99	NA	NA	NA	NA	NA
MIMAT0000736	ENST00000287263	hsa-miR-381-3p	RAB11FIP1	-0.706595	0.0223441	NA	-6.04	NA	NA	NA	NA	NA
MIMAT0000736	ENST00000330843	hsa-miR-381-3p	RAB11FIP1	-0.750366	0.0124109	NA	-6.04	NA	NA	NA	NA	NA
MIMAT0000736	ENST00000305626	hsa-miR-381-3p	RAB33B	-0.706595	0.0223441	NA	-0.41	NA	0.918	NA	NA	NA
MIMAT0000736	ENST00000393860	hsa-miR-381-3p	RAB5C	-0.844162	0.0021284	NA	-10.36	NA	NA	NA	NA	NA
MIMAT0000736	ENST00000336083	hsa-miR-381-3p	RAB6A	-0.700342	0.0241072	NA	-0.26	NA	NA	NA	NA	NA
MIMAT0000736	ENST00000397081	hsa-miR-381-3p	RAPGEF4	-0.750366	0.0124109	NA	2.77	NA	NA	NA	NA	NA
MIMAT0000736	ENST00000304534	hsa-miR-381-3p	RASSF5	-0.712848	0.0206719	NA	-1.41	NA	0.552	NA	NA	NA
MIMAT0000736	ENST00000399300	hsa-miR-381-3p	RBM12B	-0.725354	0.0175906	-0.199	-3.76	NA	0.926	NA	NA	NA
MIMAT0000736	ENST00000381799	hsa-miR-381-3p	RHOH	-0.812897	0.0042492	-0.042	-8.99	NA	0.542	NA	NA	NA
MIMAT0000736	ENST00000521978	hsa-miR-381-3p	RIMS1	-0.727071	0.0171942	NA	-4.27	NA	NA	NA	NA	NA
MIMAT0000736	ENST00000368323	hsa-miR-381-3p	RIT1	-0.744113	0.0135892	NA	-0.44	NA	0.835	NA	NA	NA
MIMAT0000736	ENST00000261441	hsa-miR-381-3p	RSBN1	-0.806644	0.00480744	NA	2.74	NA	0.821	NA	NA	NA
MIMAT0000736	ENST00000437180	hsa-miR-381-3p	RUNX1	-0.787885	0.00679543	NA	5.82	NA	NA	NA	NA	NA
MIMAT0000736	ENST00000370667	hsa-miR-381-3p	SAMD13	-0.892566	0.000511007	NA	NA	NA	0.475	NA	NA	NA
MIMAT0000736	ENST00000542569	hsa-miR-381-3p	SAMD8	-0.73786	0.0148436	NA	NA	NA	0.778	NA	NA	NA
MIMAT0000736	ENST00000263071	hsa-miR-381-3p	SCARF1	-0.712848	0.0206719	-0.069	-4.24	NA	NA	NA	NA	NA
MIMAT0000736	ENST00000242059	hsa-miR-381-3p	SCRN1	-0.719101	0.0190882	NA	-4.42	NA	0.478	NA	NA	NA
MIMAT0000736	ENST00000242059	hsa-miR-381-3p	SCRN1	-0.719101	0.0190882	NA	NA	NA	0.478	NA	NA	NA
MIMAT0000736	ENST00000357877	hsa-miR-381-3p	SEMA4F	-0.781632	0.007571	NA	-2.58	NA	NA	NA	NA	NA
MIMAT0000736	ENST00000558014	hsa-miR-381-3p	SEMA6D	-0.715319	0.0200357	-0.309	NA	NA	NA	NA	NA	NA
MIMAT0000736	ENST00000380739	hsa-miR-381-3p	SERPINB1	-0.887934	0.000601514	NA	NA	NA	0.49	NA	NA	NA
MIMAT0000736	ENST00000332131	hsa-miR-381-3p	SETD4	-0.702474	0.0234957	NA	-3.18	NA	NA	NA	NA	NA
MIMAT0000736	ENST00000304987	hsa-miR-381-3p	SIK2	-0.706595	0.0223441	NA	-4.1	NA	0.649	NA	NA	NA
MIMAT0000736	ENST00000407422	hsa-miR-381-3p	SMARCB1	-0.73786	0.0148436	NA	-6.44	NA	0.678	NA	NA	NA
MIMAT0000736	ENST00000320876	hsa-miR-381-3p	SMCHD1	-0.731607	0.0161765	-0.192	-3.34	NA	NA	NA	NA	NA
MIMAT0000736	ENST00000295958	hsa-miR-381-3p	SMIM14	-0.781632	0.007571	NA	-6.64	NA	NA	NA	NA	NA
MIMAT0000736	ENST00000260197	hsa-miR-381-3p	SORL1	-0.794138	0.00607802	NA	NA	NA	0.668	NA	NA	NA
MIMAT0000736	ENST00000310015	hsa-miR-381-3p	SP3	-0.919199	0.000169006	NA	-4.57	NA	NA	NA	NA	NA
MIMAT0000736	ENST00000315285	hsa-miR-381-3p	SPAST	-0.81915	0.00373895	NA	-0.78	NA	0.805	NA	NA	NA
MIMAT0000736	ENST00000280098	hsa-miR-381-3p	SPOPL	-0.844162	0.0021284	-0.168	-5.63	NA	0.912	NA	NA	NA
MIMAT0000736	ENST00000392246	hsa-miR-381-3p	SUMO1	-0.731607	0.0161765	-0.048	-0.11	NA	0.646	NA	NA	NA
MIMAT0000736	ENST00000236273	hsa-miR-381-3p	SYF2	-0.81915	0.00373895	NA	-3.45	NA	0.692	NA	NA	NA
MIMAT0000736	ENST00000382499	hsa-miR-381-3p	SYNJ1	-0.719101	0.0190882	NA	0.2	NA	NA	NA	NA	NA
MIMAT0000736	ENST00000259075	hsa-miR-381-3p	TANK	-0.719101	0.0190882	NA	-3.24	NA	NA	NA	NA	NA
MIMAT0000736	ENST00000396319	hsa-miR-381-3p	TAX1BP1	-0.856668	0.00154747	NA	-7.73	NA	NA	NA	NA	NA
MIMAT0000736	ENST00000338863	hsa-miR-381-3p	TEAD3	-0.769126	0.00930684	NA	-0.052	NA	NA	NA	NA	NA
MIMAT0000736	ENST00000456397	hsa-miR-381-3p	TM2D2	-0.800391	0.00541621	NA	-4.38	NA	NA	NA	NA	NA
MIMAT0000736	ENST00000304568	hsa-miR-381-3p	TM4SF20	-0.725354	0.0175906	NA	-11.22	NA	0.473	NA	NA	NA
MIMAT0000736	ENST00000367090	hsa-miR-381-3p	TMEM181	-0.706595	0.0223441	NA	-5.49	NA	NA	NA	NA	NA
MIMAT0000736	ENST00000426077	hsa-miR-381-3p	TMEM185B	-0.956717	1.45713e-05	NA	NA	NA	0.497	NA	NA	NA
MIMAT0000736	ENST00000261455	hsa-miR-381-3p	TMEM206	-0.73786	0.0148436	NA	-2.58	NA	0.501	NA	NA	NA
MIMAT0000736	ENST00000257637	hsa-miR-381-3p	TMEM243	-0.731607	0.0161765	NA	4.45	NA	NA	NA	NA	NA
MIMAT0000736	ENST00000528080	hsa-miR-381-3p	TMEM41B	-0.719101	0.0190882	NA	-2.61	NA	NA	NA	NA	NA
MIMAT0000736	ENST00000374343	hsa-miR-381-3p	TMEM57	-0.794138	0.00607802	NA	0.72	NA	0.601	NA	NA	NA
MIMAT0000736	ENST00000367506	hsa-miR-381-3p	TRMT1L	-0.731607	0.0161765	NA	-0.67	NA	NA	NA	NA	NA
MIMAT0000736	ENST00000405525	hsa-miR-381-3p	TSPAN17	-0.719101	0.0190882	NA	-5.93	NA	NA	NA	NA	NA
MIMAT0000736	ENST00000243344	hsa-miR-381-3p	TTC21B	-0.806644	0.00480744	NA	-2.76	NA	NA	NA	NA	NA
MIMAT0000736	ENST00000319190	hsa-miR-381-3p	TTC7A	-0.744113	0.0135892	NA	1.04	NA	NA	NA	NA	NA
MIMAT0000736	ENST00000355803	hsa-miR-381-3p	UBE2I	-0.881681	0.000741595	NA	-8.76	NA	NA	NA	NA	NA
MIMAT0000736	ENST00000290650	hsa-miR-381-3p	UBR1	-0.706595	0.0223441	-0.322	-1.54	NA	NA	NA	NA	NA
MIMAT0000736	ENST00000409766	hsa-miR-381-3p	USP39	-0.833797	0.00271758	NA	NA	NA	0.478	NA	NA	NA
MIMAT0000736	ENST00000361714	hsa-miR-381-3p	WISP3	-0.802827	0.00517283	NA	NA	NA	0.548	NA	NA	NA
MIMAT0000736	ENST00000395098	hsa-miR-381-3p	VPS26A	-0.769126	0.00930684	NA	-8.72	NA	0.709	NA	NA	NA
MIMAT0000736	ENST00000382461	hsa-miR-381-3p	XKR6	-0.700342	0.0241072	NA	NA	NA	0.606	NA	NA	NA
MIMAT0000736	ENST00000344157	hsa-miR-381-3p	YTHDC1	-0.794138	0.00607802	NA	-2.35	NA	0.933	NA	NA	NA
MIMAT0000736	ENST00000446113	hsa-miR-381-3p	ZDHHC13	-0.850415	0.00182121	NA	-1.73	NA	0.537	NA	NA	NA
MIMAT0000736	ENST00000456228	hsa-miR-381-3p	ZMYM2	-0.706595	0.0223441	NA	NA	NA	0.788	NA	NA	NA
MIMAT0000736	ENST00000497160	hsa-miR-381-3p	ZNF23	-0.74697	0.0130416	NA	NA	NA	0.5	NA	NA	NA
MIMAT0000736	ENST00000369577	hsa-miR-381-3p	ZNF292	-0.787885	0.00679543	-0.046	-1.99	NA	0.877	NA	NA	NA
MIMAT0000736	ENST00000293648	hsa-miR-381-3p	ZNF562	-0.787885	0.00679543	NA	-3.35	NA	0.485	NA	NA	NA
MIMAT0000736	ENST00000268154	hsa-miR-381-3p	ZNF710	-0.875428	0.00090411	NA	NA	NA	0.501	NA	NA	NA
MIMAT0000736	ENST00000396408	hsa-miR-381-3p	ZNF765	-0.787885	0.00679543	NA	-7.6	NA	NA	NA	NA	NA
MIMAT0001639	ENST00000237612	hsa-miR-409-3p	ABCG2	-0.733333	0.0158006	NA	-5.31	NA	NA	NA	NA	NA
MIMAT0001639	ENST00000326793	hsa-miR-409-3p	ACAP2	-0.745455	0.0133301	-0.04	-3.91	NA	0.718	NA	NA	NA
MIMAT0001639	ENST00000355733	hsa-miR-409-3p	ADD2	-0.791471	0.00637708	-0.01	-3.92	NA	NA	NA	NA	NA
MIMAT0001639	ENST00000487078	hsa-miR-409-3p	AGBL5	-0.757576	0.0111434	NA	NA	NA	0.466	NA	NA	NA
MIMAT0001639	ENST00000369066	hsa-miR-409-3p	AIM1	-0.757576	0.0111434	NA	-7.22	NA	0.519	NA	NA	NA
MIMAT0001639	ENST00000368130	hsa-miR-409-3p	AIM2	-0.793939	0.00609992	NA	-1.43	16.3733	NA	NA	NA	NA
MIMAT0001639	ENST00000344720	hsa-miR-409-3p	AK5	-0.709091	0.0216659	-0.068	1.26	NA	NA	NA	NA	NA
MIMAT0001639	ENST00000394510	hsa-miR-409-3p	AKAP13	-0.854545	0.0016368	NA	0.026	NA	NA	NA	NA	NA
MIMAT0001639	ENST00000374525	hsa-miR-409-3p	AKAP2	-0.866667	0.00117354	NA	-10.4	NA	NA	NA	NA	NA
MIMAT0001639	ENST00000506352	hsa-miR-409-3p	APBB2	-0.793939	0.00609992	-0.063	-5.36	NA	NA	NA	NA	NA
MIMAT0001639	ENST00000311380	hsa-miR-409-3p	ARHGAP12	-0.781818	0.00754701	NA	NA	NA	0.531	NA	NA	NA
MIMAT0001639	ENST00000279873	hsa-miR-409-3p	ARID5B	-0.781818	0.00754701	-0.01	-8.04	NA	NA	NA	NA	NA
MIMAT0001639	ENST00000368346	hsa-miR-409-3p	ASH1L	-0.745455	0.0133301	NA	NA	NA	0.515	NA	NA	NA
MIMAT0001639	ENST00000361648	hsa-miR-409-3p	ATP11C	-0.709091	0.0216659	NA	-6.93	NA	NA	NA	NA	NA
MIMAT0001639	ENST00000415149	hsa-miR-409-3p	BBX	-0.745455	0.0133301	-0.03	-3.1	NA	0.678	NA	NA	NA
MIMAT0001639	ENST00000415149	hsa-miR-409-3p	BBX	-0.745455	0.0133301	-0.03	NA	NA	0.678	NA	NA	NA
MIMAT0001639	ENST00000335712	hsa-miR-409-3p	BCL11A	-0.733333	0.0158006	-0.02	-6.19	NA	NA	NA	NA	NA
MIMAT0001639	ENST00000356842	hsa-miR-409-3p	BCL11A	-0.781818	0.00754701	NA	-0.77	NA	NA	NA	NA	NA
MIMAT0001639	ENST00000359629	hsa-miR-409-3p	BCL11A	-0.793939	0.00609992	NA	-0.77	NA	NA	NA	NA	NA
MIMAT0001639	ENST00000356660	hsa-miR-409-3p	BDNF	-0.828283	0.00307477	NA	-0.97	NA	NA	NA	NA	NA
MIMAT0001639	ENST00000395981	hsa-miR-409-3p	BDNF	-0.791471	0.00637708	NA	-0.97	NA	NA	NA	NA	NA
MIMAT0001639	ENST00000395986	hsa-miR-409-3p	BDNF	-0.791471	0.00637708	NA	-0.97	NA	NA	NA	NA	NA
MIMAT0001639	ENST00000397833	hsa-miR-409-3p	C12orf74	-0.709091	0.0216659	NA	-5.36	NA	NA	NA	NA	NA
MIMAT0001639	ENST00000332290	hsa-miR-409-3p	C6orf120	-0.721212	0.0185732	NA	0.72	NA	0.594	NA	NA	NA
MIMAT0001639	ENST00000397277	hsa-miR-409-3p	CAMK1	-0.795205	0.00596121	NA	NA	NA	0.564	NA	NA	NA
MIMAT0001639	ENST00000320443	hsa-miR-409-3p	CARF	-0.745455	0.0133301	NA	NA	NA	0.586	NA	NA	NA
MIMAT0001639	ENST00000338252	hsa-miR-409-3p	CAST	-0.756415	0.0113411	-0.142	NA	NA	NA	NA	NA	NA
MIMAT0001639	ENST00000324364	hsa-miR-409-3p	CCDC121	-0.733333	0.0158006	NA	-6.92	15.7492	0.459	NA	NA	NA
MIMAT0001639	ENST00000366687	hsa-miR-409-3p	CCSAP	-0.793939	0.00609992	NA	NA	NA	0.472	NA	NA	NA
MIMAT0001639	ENST00000256447	hsa-miR-409-3p	CD180	-0.806061	0.00486206	NA	-2.29	NA	NA	NA	NA	NA
MIMAT0001639	ENST00000372276	hsa-miR-409-3p	CD40	-0.806061	0.00486206	NA	-2.95	NA	NA	NA	NA	NA
MIMAT0001639	ENST00000433892	hsa-miR-409-3p	CD44	-0.878788	0.000813862	-0.147	1.28	NA	NA	NA	NA	NA
MIMAT0001639	ENST00000281129	hsa-miR-409-3p	CEP128	-0.757576	0.0111434	-0.01	0.4	NA	NA	NA	NA	NA
MIMAT0001639	ENST00000367607	hsa-miR-409-3p	CEP350	-0.745455	0.0133301	-0.015	-5.82	NA	0.503	NA	NA	NA
MIMAT0001639	ENST00000376597	hsa-miR-409-3p	CEP78	-0.709091	0.0216659	NA	-3.91	NA	NA	NA	NA	NA
MIMAT0001639	ENST00000284382	hsa-miR-409-3p	CERS3	-0.704694	0.0228704	NA	-4.77	NA	NA	NA	NA	NA
MIMAT0001639	ENST00000377060	hsa-miR-409-3p	CNNM3	-0.757576	0.0111434	NA	2.8	NA	NA	NA	NA	NA
MIMAT0001639	ENST00000521271	hsa-miR-409-3p	CPNE3	-0.757576	0.0111434	-0.01	-7.94	NA	NA	NA	NA	NA
MIMAT0001639	ENST00000312060	hsa-miR-409-3p	CTU2	-0.854545	0.0016368	NA	-9.99	NA	NA	NA	NA	NA
MIMAT0001639	ENST00000318507	hsa-miR-409-3p	CXCR2	-0.745455	0.0133301	NA	-5.33	NA	NA	NA	NA	NA
MIMAT0001639	ENST00000402119	hsa-miR-409-3p	CYP4F11	-0.744113	0.0135892	NA	0.78	NA	NA	NA	NA	NA
MIMAT0001639	ENST00000266070	hsa-miR-409-3p	DIDO1	-0.709091	0.0216659	-0.042	1.84	NA	NA	NA	NA	NA
MIMAT0001639	ENST00000264065	hsa-miR-409-3p	DNAJC10	-0.793939	0.00609992	-0.047	2.26	NA	0.595	NA	NA	NA
MIMAT0001639	ENST00000475133	hsa-miR-409-3p	DNAJC16	-0.806061	0.00486206	NA	NA	NA	0.581	NA	NA	NA
MIMAT0001639	ENST00000341772	hsa-miR-409-3p	DNER	-0.806644	0.00480744	NA	3.05	NA	0.459	NA	NA	NA
MIMAT0001639	ENST00000586987	hsa-miR-409-3p	DPY19L3	-0.818182	0.00381492	NA	NA	NA	0.485	NA	NA	NA
MIMAT0001639	ENST00000257197	hsa-miR-409-3p	DSC1	-0.875384	0.000905326	NA	4.08,-9.38,-0.81	NA	0.747	NA	NA	NA
MIMAT0001639	ENST00000257198	hsa-miR-409-3p	DSC1	-0.741645	0.0140752	NA	4.08,-9.38	NA	NA	NA	NA	NA
MIMAT0001639	ENST00000379802	hsa-miR-409-3p	DSP	-0.709091	0.0216659	NA	0.6	NA	0.497	NA	NA	NA
MIMAT0001639	ENST00000418664	hsa-miR-409-3p	DSP	-0.709091	0.0216659	NA	0.6	NA	NA	NA	NA	NA
MIMAT0001639	ENST00000378578	hsa-miR-409-3p	DYNLT3	-0.757576	0.0111434	NA	-0.19	NA	NA	NA	NA	NA
MIMAT0001639	ENST00000337573	hsa-miR-409-3p	EBAG9	-0.793939	0.00609992	-0.393	-4.92	NA	0.934	NA	NA	NA
MIMAT0001639	ENST00000334232	hsa-miR-409-3p	EDARADD	-0.721212	0.0185732	-0.021	-9.93	NA	NA	NA	NA	NA
MIMAT0001639	ENST00000237853	hsa-miR-409-3p	ELL2	-0.733333	0.0158006	-0.04	-0.47	NA	0.625	NA	NA	NA
MIMAT0001639	ENST00000303221	hsa-miR-409-3p	EMB	-0.806061	0.00486206	-0.03	NA	NA	NA	NA	NA	NA
MIMAT0001639	ENST00000396073	hsa-miR-409-3p	ENAM	-0.818182	0.00381492	-0.086	-7.58	NA	0.857	NA	NA	NA
MIMAT0001639	ENST00000543468	hsa-miR-409-3p	EPS8	-0.733333	0.0158006	NA	NA	NA	0.637	NA	NA	NA
MIMAT0001639	ENST00000342788	hsa-miR-409-3p	ERBB4	-0.730116	0.0165062	-0.114	-3.8	NA	0.817	NA	NA	NA
MIMAT0001639	ENST00000393161	hsa-miR-409-3p	EXOC4	-0.866667	0.00117354	-0.195	-12.86	NA	NA	NA	NA	NA
MIMAT0001639	ENST00000371543	hsa-miR-409-3p	EXOC6	-0.830303	0.00294023	NA	NA	NA	0.461	NA	NA	NA
MIMAT0001639	ENST00000337147	hsa-miR-409-3p	EZR	-0.757576	0.0111434	-0.01	-2.1	NA	NA	NA	NA	NA
MIMAT0001639	ENST00000367075	hsa-miR-409-3p	EZR	-0.709091	0.0216659	-0.01	NA	NA	NA	NA	NA	NA
MIMAT0001639	ENST00000396153	hsa-miR-409-3p	FAF1	-0.721212	0.0185732	NA	NA	NA	0.471	NA	NA	NA
MIMAT0001639	ENST00000358292	hsa-miR-409-3p	FCRL1	-0.757576	0.0111434	NA	NA	NA	0.475	NA	NA	NA
MIMAT0001639	ENST00000552695	hsa-miR-409-3p	FICD	-0.842424	0.00222003	NA	-0.58	NA	0.529	NA	NA	NA
MIMAT0001639	ENST00000392701	hsa-miR-409-3p	GALNT3	-0.781818	0.00754701	NA	-0.43	NA	0.464	NA	NA	NA
MIMAT0001639	ENST00000358583	hsa-miR-409-3p	GOLGA6L9	-0.733333	0.0158006	NA	NA	NA	0.821	NA	NA	NA
MIMAT0001639	ENST00000329523	hsa-miR-409-3p	GOLGA8G	-0.721212	0.0185732	NA	NA	NA	0.646	NA	NA	NA
MIMAT0001639	ENST00000379644	hsa-miR-409-3p	HGSNAT	-0.806061	0.00486206	NA	-5.81	NA	NA	NA	NA	NA
MIMAT0001639	ENST00000397248	hsa-miR-409-3p	IL15RA	-0.793939	0.00609992	NA	-1.77	NA	NA	NA	NA	NA
MIMAT0001639	ENST00000389983	hsa-miR-409-3p	IL17REL	-0.745455	0.0133301	NA	-3.98	NA	NA	NA	NA	NA
MIMAT0001639	ENST00000395762	hsa-miR-409-3p	IL4R	-0.866667	0.00117354	NA	0.95	NA	NA	NA	NA	NA
MIMAT0001639	ENST00000265713	hsa-miR-409-3p	KAT6A	-0.733333	0.0158006	NA	-10.38	NA	NA	NA	NA	NA
MIMAT0001639	ENST00000264229	hsa-miR-409-3p	KIAA1211	-0.733333	0.0158006	-0.01	-7.32	NA	NA	NA	NA	NA
MIMAT0001639	ENST00000377669	hsa-miR-409-3p	KLF12	-0.745455	0.0133301	-0.069	-6.04	NA	0.876	NA	NA	NA
MIMAT0001639	ENST00000393310	hsa-miR-409-3p	LIMS1	-0.745455	0.0133301	-0.254	NA	NA	0.888	NA	NA	NA
MIMAT0001639	ENST00000368614	hsa-miR-409-3p	LRRC27	-0.820672	0.00362171	-0.01	-0.21	NA	NA	NA	NA	NA
MIMAT0001639	ENST00000215832	hsa-miR-409-3p	MAPK1	-0.757576	0.0111434	-0.01	-5.05	NA	0.473	NA	NA	NA
MIMAT0001639	ENST00000519480	hsa-miR-409-3p	MCPH1	-0.757576	0.0111434	NA	NA	NA	0.473	NA	NA	NA
MIMAT0001639	ENST00000539796	hsa-miR-409-3p	MEF2C	-0.781632	0.007571	-0.02	NA	NA	NA	NA	NA	NA
MIMAT0001639	ENST00000276282	hsa-miR-409-3p	MFHAS1	-0.890909	0.000542144	NA	-5.52	NA	NA	NA	NA	NA
MIMAT0001639	ENST00000392328	hsa-miR-409-3p	MFSD6	-0.709091	0.0216659	NA	5.06	NA	NA	NA	NA	NA
MIMAT0001639	ENST00000371994	hsa-miR-409-3p	MINPP1	-0.745455	0.0133301	NA	NA	NA	0.598	NA	NA	NA
MIMAT0001639	ENST00000360490	hsa-miR-409-3p	MME	-0.757576	0.0111434	-0.095	-4.26	NA	NA	NA	NA	NA
MIMAT0001639	ENST00000433176	hsa-miR-409-3p	MORF4L2	-0.769697	0.00922195	-0.057	NA	NA	NA	NA	NA	NA
MIMAT0001639	ENST00000395005	hsa-miR-409-3p	MS4A14	-0.793939	0.00609992	NA	-1.22	NA	NA	NA	NA	NA
MIMAT0001639	ENST00000442913	hsa-miR-409-3p	MTMR8	-0.741645	0.0140752	NA	NA	NA	0.518	NA	NA	NA
MIMAT0001639	ENST00000498286	hsa-miR-409-3p	MTO1	-0.781818	0.00754701	NA	NA	NA	0.539	NA	NA	NA
MIMAT0001639	ENST00000543711	hsa-miR-409-3p	NCEH1	-0.769697	0.00922195	-0.054	NA	NA	NA	NA	NA	NA
MIMAT0001639	ENST00000296499	hsa-miR-409-3p	NDST3	-0.875384	0.000905326	-0.129	NA	NA	0.684	NA	NA	NA
MIMAT0001639	ENST00000407008	hsa-miR-409-3p	NLK	-0.721212	0.0185732	-0.052	-1.45	NA	0.592	NA	NA	NA
MIMAT0001639	ENST00000278612	hsa-miR-409-3p	NPAT	-0.709091	0.0216659	-0.126	-4.37	NA	0.481	NA	NA	NA
MIMAT0001639	ENST00000316607	hsa-miR-409-3p	NSUN7	-0.721212	0.0185732	NA	NA	NA	0.573	NA	NA	NA
MIMAT0001639	ENST00000327581	hsa-miR-409-3p	NT5DC4	-0.709091	0.0216659	NA	NA	NA	0.586	NA	NA	NA
MIMAT0001639	ENST00000413272	hsa-miR-409-3p	NUGGC	-0.709091	0.0216659	-0.062	-6.3	NA	0.613	NA	NA	NA
MIMAT0001639	ENST00000302008	hsa-miR-409-3p	OGG1	-0.733333	0.0158006	-0.01	-4	NA	NA	NA	NA	NA
MIMAT0001639	ENST00000220597	hsa-miR-409-3p	PAG1	-0.757576	0.0111434	NA	-1.6	NA	NA	NA	NA	NA
MIMAT0001639	ENST00000307428	hsa-miR-409-3p	PARM1	-0.709091	0.0216659	NA	-8.27	NA	NA	NA	NA	NA
MIMAT0001639	ENST00000513238	hsa-miR-409-3p	PARM1	-0.733333	0.0158006	NA	NA	NA	0.492	NA	NA	NA
MIMAT0001639	ENST00000395337	hsa-miR-409-3p	PCDH11X	-0.866667	0.00117354	-0.014	-1.25	NA	NA	NA	NA	NA
MIMAT0001639	ENST00000360047	hsa-miR-409-3p	PDE4D	-0.818182	0.00381492	NA	-4.91	NA	NA	NA	NA	NA
MIMAT0001639	ENST00000528398	hsa-miR-409-3p	PICALM	-0.769697	0.00922195	-0.024	NA	NA	NA	NA	NA	NA
MIMAT0001639	ENST00000320694	hsa-miR-409-3p	PIK3R1	-0.745455	0.0133301	-0.02	1.54	NA	NA	NA	NA	NA
MIMAT0001639	ENST00000264380	hsa-miR-409-3p	PIKFYVE	-0.806061	0.00486206	-0.01	-1.16	NA	NA	NA	NA	NA
MIMAT0001639	ENST00000395816	hsa-miR-409-3p	PMEPA1	-0.721212	0.0185732	NA	NA	NA	0.464	NA	NA	NA
MIMAT0001639	ENST00000548729	hsa-miR-409-3p	POC1B-GALNT4	-0.721212	0.0185732	NA	NA	NA	0.483	NA	NA	NA
MIMAT0001639	ENST00000367876	hsa-miR-409-3p	POGK	-0.757576	0.0111434	NA	-1.72	NA	NA	NA	NA	NA
MIMAT0001639	ENST00000367865	hsa-miR-409-3p	POU2F1	-0.818182	0.00381492	NA	NA	NA	0.677	NA	NA	NA
MIMAT0001639	ENST00000378551	hsa-miR-409-3p	PPM1B	-0.709091	0.0216659	NA	-8.74	NA	0.564	NA	NA	NA
MIMAT0001639	ENST00000271308	hsa-miR-409-3p	PSMA5	-0.793939	0.00609992	NA	NA	NA	0.489	NA	NA	NA
MIMAT0001639	ENST00000330843	hsa-miR-409-3p	RAB11FIP1	-0.709091	0.0216659	-0.095	-5.62,-3.1	NA	NA	NA	NA	NA
MIMAT0001639	ENST00000305138	hsa-miR-409-3p	RAD17	-0.733333	0.0158006	-0.017	NA	NA	NA	NA	NA	NA
MIMAT0001639	ENST00000402538	hsa-miR-409-3p	RASGRP3	-0.733333	0.0158006	-0.258	-3.61	NA	0.827	NA	NA	NA
MIMAT0001639	ENST00000369485	hsa-miR-409-3p	RNGTT	-0.745455	0.0133301	NA	2.32	NA	0.714	NA	NA	NA
MIMAT0001639	ENST00000263893	hsa-miR-409-3p	RWDD3	-0.709091	0.0216659	NA	NA	15.5781	NA	NA	NA	NA
MIMAT0001639	ENST00000242059	hsa-miR-409-3p	SCRN1	-0.793939	0.00609992	NA	6.93	NA	NA	NA	NA	NA
MIMAT0001639	ENST00000265362	hsa-miR-409-3p	SEMA3A	-0.769697	0.00922195	-0.02	-6.7	NA	0.655	NA	NA	NA
MIMAT0001639	ENST00000332131	hsa-miR-409-3p	SETD4	-0.802435	0.00521146	-0.038	-1.61	NA	NA	NA	NA	NA
MIMAT0001639	ENST00000455372	hsa-miR-409-3p	SLC39A3	-0.757576	0.0111434	NA	0.42	NA	NA	NA	NA	NA
MIMAT0001639	ENST00000394562	hsa-miR-409-3p	SLFN12	-0.781818	0.00754701	NA	NA	NA	0.537	NA	NA	NA
MIMAT0001639	ENST00000540846	hsa-miR-409-3p	SMAD3	-0.757576	0.0111434	-0.01	NA	NA	NA	NA	NA	NA
MIMAT0001639	ENST00000374232	hsa-miR-409-3p	SNX30	-0.709091	0.0216659	NA	-3.43	NA	0.534	NA	NA	NA
MIMAT0001639	ENST00000546260	hsa-miR-409-3p	SOD2	-0.757576	0.0111434	NA	NA	NA	0.516	NA	NA	NA
MIMAT0001639	ENST00000356388	hsa-miR-409-3p	SPRED2	-0.818182	0.00381492	-0.014	-0.31	NA	0.64	NA	NA	NA
MIMAT0001639	ENST00000344595	hsa-miR-409-3p	SRR	-0.733333	0.0158006	NA	-3.15	NA	0.605	NA	NA	NA
MIMAT0001639	ENST00000263904	hsa-miR-409-3p	STAM2	-0.709091	0.0216659	-0.03	0.46	NA	0.572	NA	NA	NA
MIMAT0001639	ENST00000263955	hsa-miR-409-3p	STK17B	-0.733333	0.0158006	-0.097	NA	NA	0.751	NA	NA	NA
MIMAT0001639	ENST00000442123	hsa-miR-409-3p	STYX	-0.709091	0.0216659	-0.166	NA	NA	NA	NA	NA	NA
MIMAT0001639	ENST00000389574	hsa-miR-409-3p	SUN1	-0.733333	0.0158006	NA	-2.15	NA	NA	NA	NA	NA
MIMAT0001639	ENST00000276646	hsa-miR-409-3p	SYBU	-0.721212	0.0185732	NA	-5.88	NA	NA	NA	NA	NA
MIMAT0001639	ENST00000358025	hsa-miR-409-3p	SYNE2	-0.721212	0.0185732	NA	-0.91	NA	NA	NA	NA	NA
MIMAT0001639	ENST00000542120	hsa-miR-409-3p	TBC1D30	-0.818182	0.00381492	NA	NA	NA	0.469	NA	NA	NA
MIMAT0001639	ENST00000396078	hsa-miR-409-3p	TCAIM	-0.781818	0.00754701	-0.057	-0.16	NA	NA	NA	NA	NA
MIMAT0001639	ENST00000530522	hsa-miR-409-3p	THUMPD2	-0.806061	0.00486206	NA	NA	NA	0.47	NA	NA	NA
MIMAT0001639	ENST00000374343	hsa-miR-409-3p	TMEM57	-0.709091	0.0216659	NA	-3.69	NA	0.502	NA	NA	NA
MIMAT0001639	ENST00000310032	hsa-miR-409-3p	TSPAN17	-0.757576	0.0111434	NA	-6.44	NA	NA	NA	NA	NA
MIMAT0001639	ENST00000435041	hsa-miR-409-3p	UBE2J1	-0.793939	0.00609992	NA	-6.88	NA	0.881	NA	NA	NA
MIMAT0001639	ENST00000310421	hsa-miR-409-3p	VCPIP1	-0.721212	0.0185732	-0.01	-4.9	NA	0.633	NA	NA	NA
MIMAT0001639	ENST00000568638	hsa-miR-409-3p	WFDC1	-0.766929	0.00963836	NA	0.033	NA	NA	NA	NA	NA
MIMAT0001639	ENST00000414144	hsa-miR-409-3p	ZNF200	-0.878788	0.000813862	NA	-6.15	NA	NA	NA	NA	NA
MIMAT0001639	ENST00000374446	hsa-miR-409-3p	ZNF239	-0.745455	0.0133301	NA	-2.13	NA	NA	NA	NA	NA
MIMAT0001639	ENST00000338637	hsa-miR-409-3p	ZNF81	-0.733333	0.0158006	-0.02	-9.16	NA	NA	NA	NA	NA
MIMAT0019737	ENST00000439188	hsa-miR-4664-5p	ABCB11	-0.701863	0.0236698	NA	NA	NA	0.471	NA	NA	NA
MIMAT0019737	ENST00000297991	hsa-miR-4664-5p	AQP3	-0.754658	0.0116449	NA	NA	NA	0.476	NA	NA	NA
MIMAT0019737	ENST00000381668	hsa-miR-4664-5p	ATP8A1	-0.705575	0.0226256	-0.151	NA	NA	NA	NA	NA	NA
MIMAT0019737	ENST00000318683	hsa-miR-4664-5p	B3GNT3	-0.766929	0.00963836	NA	NA	NA	0.47	NA	NA	NA
MIMAT0019737	ENST00000546192	hsa-miR-4664-5p	B3GNT4	-0.742387	0.0139278	NA	NA	NA	0.46	NA	NA	NA
MIMAT0019737	ENST00000412177	hsa-miR-4664-5p	C17orf72	-0.7792	0.00788889	NA	NA	NA	0.559	NA	NA	NA
MIMAT0019737	ENST00000319387	hsa-miR-4664-5p	C1orf220	-0.754658	0.0116449	NA	NA	NA	0.518	NA	NA	NA
MIMAT0019737	ENST00000392445	hsa-miR-4664-5p	C1QTNF1	-0.803741	0.00508358	NA	NA	NA	0.688	NA	NA	NA
MIMAT0019737	ENST00000308511	hsa-miR-4664-5p	CCAR2	-0.766929	0.00963836	NA	NA	NA	0.681	NA	NA	NA
MIMAT0019737	ENST00000256652	hsa-miR-4664-5p	CD101	-0.705575	0.0226256	NA	NA	NA	0.617	NA	NA	NA
MIMAT0019737	ENST00000540579	hsa-miR-4664-5p	CES4A	-0.705575	0.0226256	-0.185	NA	NA	NA	NA	NA	NA
MIMAT0019737	ENST00000264249	hsa-miR-4664-5p	CHST10	-0.7792	0.00788889	NA	NA	NA	0.453	NA	NA	NA
MIMAT0019737	ENST00000443053	hsa-miR-4664-5p	CISH	-0.717845	0.0193993	NA	NA	NA	0.471	NA	NA	NA
MIMAT0019737	ENST00000539749	hsa-miR-4664-5p	CLDN19	-0.751553	0.0121957	NA	NA	NA	0.464	NA	NA	NA
MIMAT0019737	ENST00000262428	hsa-miR-4664-5p	COTL1	-0.803741	0.00508358	NA	NA	NA	0.773	NA	NA	NA
MIMAT0019737	ENST00000261726	hsa-miR-4664-5p	CUX2	-0.840554	0.00232178	NA	NA	NA	0.624	NA	NA	NA
MIMAT0019737	ENST00000248901	hsa-miR-4664-5p	CYTH4	-0.865096	0.00122739	NA	NA	NA	0.612	NA	NA	NA
MIMAT0019737	ENST00000563594	hsa-miR-4664-5p	DEF8	-0.78882	0.00668452	NA	NA	NA	0.517	NA	NA	NA
MIMAT0019737	ENST00000524984	hsa-miR-4664-5p	DGKZ	-0.717845	0.0193993	NA	NA	NA	0.681	NA	NA	NA
MIMAT0019737	ENST00000393638	hsa-miR-4664-5p	DNASE1L1	-0.742387	0.0139278	-0.171	NA	NA	0.598	NA	NA	NA
MIMAT0019737	ENST00000342788	hsa-miR-4664-5p	ERBB4	-0.850932	0.00179738	NA	NA	NA	0.595	NA	NA	NA
MIMAT0019737	ENST00000261275	hsa-miR-4664-5p	FAM189A1	-0.911557	0.000240316	NA	NA	NA	0.482	NA	NA	NA
MIMAT0019737	ENST00000313851	hsa-miR-4664-5p	FAM216B	-0.705575	0.0226256	NA	NA	NA	0.571	NA	NA	NA
MIMAT0019737	ENST00000329759	hsa-miR-4664-5p	FAM43A	-0.754658	0.0116449	-0.197	NA	NA	NA	NA	NA	NA
MIMAT0019737	ENST00000403368	hsa-miR-4664-5p	FAM98A	-0.791471	0.00637708	NA	NA	NA	0.471	NA	NA	NA
MIMAT0019737	ENST00000388920	hsa-miR-4664-5p	FOXI2	-0.879905	0.00078536	NA	NA	NA	0.461	NA	NA	NA
MIMAT0019737	ENST00000314412	hsa-miR-4664-5p	FUT7	-0.754658	0.0116449	-0.331	NA	NA	NA	NA	NA	NA
MIMAT0019737	ENST00000262366	hsa-miR-4664-5p	GLIS2	-0.865096	0.00122739	NA	NA	NA	0.653	NA	NA	NA
MIMAT0019737	ENST00000300177	hsa-miR-4664-5p	GREM1	-0.852825	0.00171189	NA	NA	NA	0.812	NA	NA	NA
MIMAT0019737	ENST00000527524	hsa-miR-4664-5p	GRIK4	-0.742387	0.0139278	NA	NA	NA	0.538	NA	NA	NA
MIMAT0019737	ENST00000321016	hsa-miR-4664-5p	IGSF9B	-0.816012	0.00398914	NA	NA	NA	0.561	NA	NA	NA
MIMAT0019737	ENST00000228534	hsa-miR-4664-5p	IL23A	-0.7792	0.00788889	NA	NA	NA	0.566	NA	NA	NA
MIMAT0019737	ENST00000361147	hsa-miR-4664-5p	KCNN3	-0.7792	0.00788889	NA	NA	NA	0.473	NA	NA	NA
MIMAT0019737	ENST00000537886	hsa-miR-4664-5p	KIAA0319	-0.717845	0.0193993	NA	NA	NA	0.489	NA	NA	NA
MIMAT0019737	ENST00000336156	hsa-miR-4664-5p	KIAA0930	-0.742387	0.0139278	NA	NA	NA	0.595	NA	NA	NA
MIMAT0019737	ENST00000487787	hsa-miR-4664-5p	LGR6	-0.701568	0.0237542	NA	NA	NA	0.533	NA	NA	NA
MIMAT0019737	ENST00000259006	hsa-miR-4664-5p	LIMD2	-0.742387	0.0139278	NA	NA	NA	0.851	NA	NA	NA
MIMAT0019737	ENST00000336356	hsa-miR-4664-5p	LRAT	-0.742387	0.0139278	NA	NA	NA	0.457	NA	NA	NA
MIMAT0019737	ENST00000368614	hsa-miR-4664-5p	LRRC27	-0.701568	0.0237542	-0.098	NA	NA	NA	NA	NA	NA
MIMAT0019737	ENST00000574453	hsa-miR-4664-5p	MINK1	-0.705575	0.0226256	NA	NA	NA	0.941	NA	NA	NA
MIMAT0019737	ENST00000547195	hsa-miR-4664-5p	MRVI1	-0.7792	0.00788889	-0.068	NA	NA	NA	NA	NA	NA
MIMAT0019737	ENST00000511480	hsa-miR-4664-5p	N4BP2	-0.754658	0.0116449	NA	NA	NA	0.482	NA	NA	NA
MIMAT0019737	ENST00000258187	hsa-miR-4664-5p	NDRG4	-0.791471	0.00637708	NA	NA	NA	0.537	NA	NA	NA
MIMAT0019737	ENST00000573186	hsa-miR-4664-5p	NEURL4	-0.791471	0.00637708	NA	NA	NA	0.468	NA	NA	NA
MIMAT0019737	ENST00000401399	hsa-miR-4664-5p	NFASC	-0.744647	0.0134857	NA	NA	NA	0.536	NA	NA	NA
MIMAT0019737	ENST00000260364	hsa-miR-4664-5p	NOX5	-0.765753	0.00981914	NA	NA	NA	0.489	NA	NA	NA
MIMAT0019737	ENST00000389110	hsa-miR-4664-5p	P2RX2	-0.852825	0.00171189	-0.273	NA	NA	0.598	NA	NA	NA
MIMAT0019737	ENST00000264560	hsa-miR-4664-5p	PALM	-0.730116	0.0165062	-0.127	NA	NA	NA	NA	NA	NA
MIMAT0019737	ENST00000360472	hsa-miR-4664-5p	PEA15	-0.766929	0.00963836	NA	NA	NA	0.561	NA	NA	NA
MIMAT0019737	ENST00000536656	hsa-miR-4664-5p	PIK3CD	-0.816012	0.00398914	NA	NA	NA	0.525	NA	NA	NA
MIMAT0019737	ENST00000367865	hsa-miR-4664-5p	POU2F1	-0.742387	0.0139278	NA	NA	NA	0.613	NA	NA	NA
MIMAT0019737	ENST00000270722	hsa-miR-4664-5p	PRDM16	-0.922831	0.000141239	NA	NA	NA	0.597	NA	NA	NA
MIMAT0019737	ENST00000409483	hsa-miR-4664-5p	PTPRN2	-0.816012	0.00398914	NA	NA	NA	0.909	NA	NA	NA
MIMAT0019737	ENST00000368457	hsa-miR-4664-5p	PYGO2	-0.742387	0.0139278	NA	NA	NA	0.582	NA	NA	NA
MIMAT0019737	ENST00000395126	hsa-miR-4664-5p	RASSF1	-0.7792	0.00788889	-0.234	NA	NA	NA	NA	NA	NA
MIMAT0019737	ENST00000556178	hsa-miR-4664-5p	RPS6KA5	-0.720031	0.0188602	NA	NA	NA	0.775	NA	NA	NA
MIMAT0019737	ENST00000356892	hsa-miR-4664-5p	SASH3	-0.840554	0.00232178	NA	NA	NA	0.454	NA	NA	NA
MIMAT0019737	ENST00000265362	hsa-miR-4664-5p	SEMA3A	-0.766929	0.00963836	NA	NA	NA	0.478	NA	NA	NA
MIMAT0019737	ENST00000400358	hsa-miR-4664-5p	SGSM1	-0.717845	0.0193993	-0.184	NA	NA	0.517	NA	NA	NA
MIMAT0019737	ENST00000332408	hsa-miR-4664-5p	SHC4	-0.766929	0.00963836	NA	NA	NA	0.46	NA	NA	NA
MIMAT0019737	ENST00000455372	hsa-miR-4664-5p	SLC39A3	-0.717845	0.0193993	-0.123	NA	NA	0.624	NA	NA	NA
MIMAT0019737	ENST00000377084	hsa-miR-4664-5p	SLITRK1	-0.700304	0.0241181	NA	NA	NA	0.461	NA	NA	NA
MIMAT0019737	ENST00000566228	hsa-miR-4664-5p	SNX29	-0.766929	0.00963836	NA	NA	NA	0.772	NA	NA	NA
MIMAT0019737	ENST00000215095	hsa-miR-4664-5p	STX1B	-0.766929	0.00963836	NA	NA	NA	0.855	NA	NA	NA
MIMAT0019737	ENST00000378560	hsa-miR-4664-5p	TCF7	-0.79388	0.00610649	NA	NA	NA	0.468	NA	NA	NA
MIMAT0019737	ENST00000406644	hsa-miR-4664-5p	TEF	-0.742387	0.0139278	-0.173	NA	NA	NA	NA	NA	NA
MIMAT0019737	ENST00000392129	hsa-miR-4664-5p	TMCO1	-0.705575	0.0226256	-0.126	NA	NA	NA	NA	NA	NA
MIMAT0019737	ENST00000346387	hsa-miR-4664-5p	TP73	-0.7792	0.00788889	-0.192	NA	NA	NA	NA	NA	NA
MIMAT0019737	ENST00000368533	hsa-miR-4664-5p	TPM3	-0.766929	0.00963836	NA	NA	NA	0.469	NA	NA	NA
MIMAT0019737	ENST00000546084	hsa-miR-4664-5p	TRAF1	-0.730116	0.0165062	-0.043	NA	NA	NA	NA	NA	NA
MIMAT0019737	ENST00000373461	hsa-miR-4664-5p	VSTM2L	-0.705575	0.0226256	NA	NA	NA	0.495	NA	NA	NA
MIMAT0019737	ENST00000238831	hsa-miR-4664-5p	YIPF4	-0.938721	5.72699e-05	NA	NA	NA	0.579	NA	NA	NA
MIMAT0019737	ENST00000533031	hsa-miR-4664-5p	ZNF707	-0.705575	0.0226256	NA	NA	NA	0.63	NA	NA	NA
MIMAT0002175	ENST00000237612	hsa-miR-485-5p	ABCG2	-0.784198	0.00724549	NA	0.53	NA	NA	NA	NA	NA
MIMAT0002175	ENST00000326793	hsa-miR-485-5p	ACAP2	-0.765961	0.00978704	-0.04	-4.83	NA	NA	NA	NA	NA
MIMAT0002175	ENST00000396987	hsa-miR-485-5p	AGPAT6	-0.765961	0.00978704	-0.058	NA	NA	0.482	NA	NA	NA
MIMAT0002175	ENST00000369066	hsa-miR-485-5p	AIM1	-0.735566	0.0153235	-0.338	-6.57	NA	0.597	NA	NA	NA
MIMAT0002175	ENST00000368130	hsa-miR-485-5p	AIM2	-0.759882	0.010758	-0.296	-4.46	17.624	0.765	NA	NA	NA
MIMAT0002175	ENST00000394510	hsa-miR-485-5p	AKAP13	-0.814593	0.00410613	-0.02	-9.72	NA	NA	NA	NA	NA
MIMAT0002175	ENST00000374525	hsa-miR-485-5p	AKAP2	-0.808514	0.00463528	-0.092	-7.43	NA	0.526	NA	NA	NA
MIMAT0002175	ENST00000526737	hsa-miR-485-5p	ALG8	-0.741645	0.0140752	NA	NA	NA	0.502	NA	NA	NA
MIMAT0002175	ENST00000503366	hsa-miR-485-5p	ANK3	-0.729487	0.0166469	-0.11	NA	NA	NA	NA	NA	NA
MIMAT0002175	ENST00000369408	hsa-miR-485-5p	ANKRD6	-0.711249	0.0210909	-0.129	NA	NA	NA	NA	NA	NA
MIMAT0002175	ENST00000317368	hsa-miR-485-5p	AP1B1	-0.729487	0.0166469	-0.048	NA	NA	NA	NA	NA	NA
MIMAT0002175	ENST00000506352	hsa-miR-485-5p	APBB2	-0.759882	0.010758	-0.302	-5.57	NA	NA	NA	NA	NA
MIMAT0002175	ENST00000279873	hsa-miR-485-5p	ARID5B	-0.711249	0.0210909	NA	-4.62	NA	NA	NA	NA	NA
MIMAT0002175	ENST00000503288	hsa-miR-485-5p	ATP10D	-0.796356	0.005837	NA	NA	NA	0.678	NA	NA	NA
MIMAT0002175	ENST00000356842	hsa-miR-485-5p	BCL11A	-0.796356	0.005837	NA	-6.99	NA	NA	NA	NA	NA
MIMAT0002175	ENST00000359629	hsa-miR-485-5p	BCL11A	-0.790277	0.00651422	NA	-6.99	NA	NA	NA	NA	NA
MIMAT0002175	ENST00000356660	hsa-miR-485-5p	BDNF	-0.873883	0.000947936	NA	0.057	NA	NA	NA	NA	NA
MIMAT0002175	ENST00000395981	hsa-miR-485-5p	BDNF	-0.843113	0.00218339	NA	0.057	NA	NA	NA	NA	NA
MIMAT0002175	ENST00000395986	hsa-miR-485-5p	BDNF	-0.843113	0.00218339	NA	0.057	NA	NA	NA	NA	NA
MIMAT0002175	ENST00000280325	hsa-miR-485-5p	C11orf53	-0.763109	0.0102345	-0.162	-3.8	NA	NA	NA	NA	NA
MIMAT0002175	ENST00000377320	hsa-miR-485-5p	C1orf200	-0.820672	0.00362171	NA	NA	NA	0.762	NA	NA	NA
MIMAT0002175	ENST00000392445	hsa-miR-485-5p	C1QTNF1	-0.70517	0.0227377	NA	NA	NA	0.686	NA	NA	NA
MIMAT0002175	ENST00000311623	hsa-miR-485-5p	C4orf26	-0.741645	0.0140752	-0.099	NA	NA	NA	NA	NA	NA
MIMAT0002175	ENST00000332290	hsa-miR-485-5p	C6orf120	-0.759882	0.010758	-0.086	-6.42	NA	NA	NA	NA	NA
MIMAT0002175	ENST00000221899	hsa-miR-485-5p	CACTIN	-0.717329	0.0195283	NA	NA	16.3233	NA	NA	NA	NA
MIMAT0002175	ENST00000290858	hsa-miR-485-5p	CBFB	-0.753803	0.0117948	NA	-8.2	NA	NA	NA	NA	NA
MIMAT0002175	ENST00000216083	hsa-miR-485-5p	CBX6	-0.70517	0.0227377	-0.024	-2.19	NA	NA	NA	NA	NA
MIMAT0002175	ENST00000366687	hsa-miR-485-5p	CCSAP	-0.826752	0.00317971	NA	NA	NA	0.451	NA	NA	NA
MIMAT0002175	ENST00000372276	hsa-miR-485-5p	CD40	-0.790277	0.00651422	NA	-3.13	NA	NA	NA	NA	NA
MIMAT0002175	ENST00000433892	hsa-miR-485-5p	CD44	-0.814593	0.00410613	-0.241	-11.98	NA	NA	NA	NA	NA
MIMAT0002175	ENST00000361570	hsa-miR-485-5p	CDKN2A	-0.765961	0.00978704	-0.081	-5.32	NA	NA	NA	NA	NA
MIMAT0002175	ENST00000367607	hsa-miR-485-5p	CEP350	-0.747724	0.0128997	-0.184	-8.92	NA	0.75	NA	NA	NA
MIMAT0002175	ENST00000540579	hsa-miR-485-5p	CES4A	-0.844989	0.0020858	-0.296	NA	NA	NA	NA	NA	NA
MIMAT0002175	ENST00000264249	hsa-miR-485-5p	CHST10	-0.759882	0.010758	NA	-9.76	NA	NA	NA	NA	NA
MIMAT0002175	ENST00000366857	hsa-miR-485-5p	CNIH4	-0.77204	0.00887954	NA	NA	NA	0.455	NA	NA	NA
MIMAT0002175	ENST00000377060	hsa-miR-485-5p	CNNM3	-0.735566	0.0153235	-0.109	-12.94	NA	NA	NA	NA	NA
MIMAT0002175	ENST00000471646	hsa-miR-485-5p	CRHR2	-0.719809	0.0189145	-0.103,-0.077	NA	NA	NA	NA	NA	NA
MIMAT0002175	ENST00000261726	hsa-miR-485-5p	CUX2	-0.711249	0.0210909	-0.068	-16.69	NA	0.607	NA	NA	NA
MIMAT0002175	ENST00000546151	hsa-miR-485-5p	CYB561A3	-0.747724	0.0128997	NA	NA	NA	0.535	NA	NA	NA
MIMAT0002175	ENST00000402119	hsa-miR-485-5p	CYP4F11	-0.72129	0.0185543	NA	3.27	NA	NA	NA	NA	NA
MIMAT0002175	ENST00000590867	hsa-miR-485-5p	DENND1C	-0.753803	0.0117948	NA	NA	NA	0.509	NA	NA	NA
MIMAT0002175	ENST00000395335	hsa-miR-485-5p	DIDO1	-0.729487	0.0166469	-0.072	-10.77	NA	NA	NA	NA	NA
MIMAT0002175	ENST00000266070	hsa-miR-485-5p	DIDO1	-0.753803	0.0117948	NA	-3.35	NA	NA	NA	NA	NA
MIMAT0002175	ENST00000523782	hsa-miR-485-5p	DMTN	-0.726185	0.017398	NA	NA	NA	0.538	NA	NA	NA
MIMAT0002175	ENST00000264065	hsa-miR-485-5p	DNAJC10	-0.808514	0.00463528	NA	NA	NA	0.468	NA	NA	NA
MIMAT0002175	ENST00000475133	hsa-miR-485-5p	DNAJC16	-0.723408	0.0180477	NA	NA	NA	0.457	NA	NA	NA
MIMAT0002175	ENST00000586987	hsa-miR-485-5p	DPY19L3	-0.796356	0.005837	NA	NA	NA	0.659	NA	NA	NA
MIMAT0002175	ENST00000462484	hsa-miR-485-5p	EHMT1	-0.790277	0.00651422	-0.543	NA	NA	NA	NA	NA	NA
MIMAT0002175	ENST00000303221	hsa-miR-485-5p	EMB	-0.83891	0.00241399	NA	-4.81	NA	0.499	NA	NA	NA
MIMAT0002175	ENST00000342788	hsa-miR-485-5p	ERBB4	-0.763109	0.0102345	NA	-4.35	NA	NA	NA	NA	NA
MIMAT0002175	ENST00000185150	hsa-miR-485-5p	ERLEC1	-0.729487	0.0166469	-0.163	NA	NA	NA	NA	NA	NA
MIMAT0002175	ENST00000262455	hsa-miR-485-5p	ERP44	-0.70517	0.0227377	NA	-8.2	NA	0.545	NA	NA	NA
MIMAT0002175	ENST00000457367	hsa-miR-485-5p	EXOG	-0.808514	0.00463528	NA	NA	NA	0.519	NA	NA	NA
MIMAT0002175	ENST00000337147	hsa-miR-485-5p	EZR	-0.802435	0.00521146	NA	-2.5	NA	NA	NA	NA	NA
MIMAT0002175	ENST00000396153	hsa-miR-485-5p	FAF1	-0.747724	0.0128997	NA	NA	NA	0.63	NA	NA	NA
MIMAT0002175	ENST00000358292	hsa-miR-485-5p	FCRL1	-0.796356	0.005837	-0.094	NA	NA	NA	NA	NA	NA
MIMAT0002175	ENST00000578101	hsa-miR-485-5p	FLII	-0.717329	0.0195283	NA	NA	NA	0.74	NA	NA	NA
MIMAT0002175	ENST00000392701	hsa-miR-485-5p	GALNT3	-0.802435	0.00521146	NA	NA	NA	0.463	NA	NA	NA
MIMAT0002175	ENST00000527524	hsa-miR-485-5p	GRIK4	-0.808514	0.00463528	NA	NA	NA	0.485	NA	NA	NA
MIMAT0002175	ENST00000355472	hsa-miR-485-5p	GRK6	-0.741645	0.0140752	NA	-4.72	NA	NA	NA	NA	NA
MIMAT0002175	ENST00000405086	hsa-miR-485-5p	GTF2IRD2	-0.741645	0.0140752	-0.11	-8.68	NA	NA	NA	NA	NA
MIMAT0002175	ENST00000338121	hsa-miR-485-5p	GZF1	-0.723408	0.0180477	NA	NA	NA	0.519	NA	NA	NA
MIMAT0002175	ENST00000379644	hsa-miR-485-5p	HGSNAT	-0.778119	0.00803314	-0.085	-6.84	NA	0.543	NA	NA	NA
MIMAT0002175	ENST00000482745	hsa-miR-485-5p	HLA-DQA1	-0.832831	0.00277789	NA	NA	NA	0.465	NA	NA	NA
MIMAT0002175	ENST00000397248	hsa-miR-485-5p	IL15RA	-0.832831	0.00277789	NA	-8.15	NA	NA	NA	NA	NA
MIMAT0002175	ENST00000395762	hsa-miR-485-5p	IL4R	-0.844989	0.0020858	NA	-6.25	NA	NA	NA	NA	NA
MIMAT0002175	ENST00000273691	hsa-miR-485-5p	ILDR1	-0.77204	0.00887954	NA	-7.16	NA	NA	NA	NA	NA
MIMAT0002175	ENST00000546692	hsa-miR-485-5p	IQCD	-0.784198	0.00724549	NA	NA	NA	0.484	NA	NA	NA
MIMAT0002175	ENST00000256458	hsa-miR-485-5p	IRAK2	-0.765961	0.00978704	-0.103	-8.03	NA	0.548	NA	NA	NA
MIMAT0002175	ENST00000381291	hsa-miR-485-5p	ITSN1	-0.796356	0.005837	-0.081	-0.41	NA	NA	NA	NA	NA
MIMAT0002175	ENST00000355123	hsa-miR-485-5p	ITSN2	-0.717329	0.0195283	-0.086	-3.57	NA	NA	NA	NA	NA
MIMAT0002175	ENST00000380868	hsa-miR-485-5p	ITSN2	-0.778119	0.00803314	-0.086	-3.57	NA	NA	NA	NA	NA
MIMAT0002175	ENST00000265713	hsa-miR-485-5p	KAT6A	-0.759882	0.010758	-0.068	-10.92	NA	NA	NA	NA	NA
MIMAT0002175	ENST00000573538	hsa-miR-485-5p	LCAT	-0.790277	0.00651422	NA	NA	NA	0.467	NA	NA	NA
MIMAT0002175	ENST00000334859	hsa-miR-485-5p	LRCH3	-0.70517	0.0227377	NA	-8.34	16.9418	NA	NA	NA	NA
MIMAT0002175	ENST00000368614	hsa-miR-485-5p	LRRC27	-0.786585	0.00695173	-0.01	-2.65	NA	NA	NA	NA	NA
MIMAT0002175	ENST00000215832	hsa-miR-485-5p	MAPK1	-0.765961	0.00978704	NA	-9.17	NA	0.466	NA	NA	NA
MIMAT0002175	ENST00000519480	hsa-miR-485-5p	MCPH1	-0.741645	0.0140752	-0.048	NA	NA	NA	NA	NA	NA
MIMAT0002175	ENST00000276282	hsa-miR-485-5p	MFHAS1	-0.875384	0.000905326	-0.293	-2.88	NA	0.579	NA	NA	NA
MIMAT0002175	ENST00000355630	hsa-miR-485-5p	MKL1	-0.741645	0.0140752	NA	-4.78	NA	NA	NA	NA	NA
MIMAT0002175	ENST00000360490	hsa-miR-485-5p	MME	-0.753803	0.0117948	NA	-7.18	NA	NA	NA	NA	NA
MIMAT0002175	ENST00000395811	hsa-miR-485-5p	MPRIP	-0.723408	0.0180477	-0.148	NA	NA	NA	NA	NA	NA
MIMAT0002175	ENST00000395005	hsa-miR-485-5p	MS4A14	-0.808514	0.00463528	NA	-8.81	NA	NA	NA	NA	NA
MIMAT0002175	ENST00000438480	hsa-miR-485-5p	MSANTD1	-0.83891	0.00241399	NA	1.22	NA	NA	NA	NA	NA
MIMAT0002175	ENST00000498286	hsa-miR-485-5p	MTO1	-0.765961	0.00978704	NA	NA	NA	0.641	NA	NA	NA
MIMAT0002175	ENST00000356056	hsa-miR-485-5p	MYO9A	-0.729487	0.0166469	NA	NA	NA	0.475	NA	NA	NA
MIMAT0002175	ENST00000480568	hsa-miR-485-5p	NBPF24	-0.70517	0.0227377	NA	NA	NA	0.633	NA	NA	NA
MIMAT0002175	ENST00000296499	hsa-miR-485-5p	NDST3	-0.884146	0.000683793	-0.02	NA	NA	NA	NA	NA	NA
MIMAT0002175	ENST00000573186	hsa-miR-485-5p	NEURL4	-0.717329	0.0195283	NA	NA	NA	0.506	NA	NA	NA
MIMAT0002175	ENST00000406971	hsa-miR-485-5p	NT5C1B	-0.729487	0.0166469	NA	NA	NA	0.688	NA	NA	NA
MIMAT0002175	ENST00000413272	hsa-miR-485-5p	NUGGC	-0.711249	0.0210909	-0.596	-7.53	NA	0.746	NA	NA	NA
MIMAT0002175	ENST00000302008	hsa-miR-485-5p	OGG1	-0.741645	0.0140752	NA	-6.14	NA	NA	NA	NA	NA
MIMAT0002175	ENST00000315453	hsa-miR-485-5p	OR2A4	-0.765202	0.00990476	NA	NA	NA	0.521	NA	NA	NA
MIMAT0002175	ENST00000402415	hsa-miR-485-5p	OTOF	-0.762195	0.0103809	NA	-7.65	NA	0.639	NA	NA	NA
MIMAT0002175	ENST00000220597	hsa-miR-485-5p	PAG1	-0.711249	0.0210909	-0.125	-4.71	NA	0.469	NA	NA	NA
MIMAT0002175	ENST00000557978	hsa-miR-485-5p	PBX4	-0.729487	0.0166469	NA	NA	NA	0.506	NA	NA	NA
MIMAT0002175	ENST00000360047	hsa-miR-485-5p	PDE4D	-0.826752	0.00317971	NA	-11	NA	NA	NA	NA	NA
MIMAT0002175	ENST00000410055	hsa-miR-485-5p	PDK1	-0.753803	0.0117948	-0.035	-4.22	NA	NA	NA	NA	NA
MIMAT0002175	ENST00000241041	hsa-miR-485-5p	PEX16	-0.778119	0.00803314	-0.104	-10.99	NA	NA	NA	NA	NA
MIMAT0002175	ENST00000241041	hsa-miR-485-5p	PEX16	-0.778119	0.00803314	-0.104	NA	NA	NA	NA	NA	NA
MIMAT0002175	ENST00000536656	hsa-miR-485-5p	PIK3CD	-0.729487	0.0166469	NA	NA	NA	0.577	NA	NA	NA
MIMAT0002175	ENST00000372006	hsa-miR-485-5p	PIK3R3	-0.70517	0.0227377	NA	NA	NA	0.493	NA	NA	NA
MIMAT0002175	ENST00000264380	hsa-miR-485-5p	PIKFYVE	-0.778119	0.00803314	NA	-9.74	NA	0.631	NA	NA	NA
MIMAT0002175	ENST00000441902	hsa-miR-485-5p	PIP5K1A	-0.708746	0.0217588	NULL	NA	NA	NA	NA	NA	NA
MIMAT0002175	ENST00000377655	hsa-miR-485-5p	PNMAL2	-0.750801	0.0123317	NA	NA	NA	0.558	NA	NA	NA
MIMAT0002175	ENST00000548729	hsa-miR-485-5p	POC1B-GALNT4	-0.70517	0.0227377	-0.157	NA	NA	0.496	NA	NA	NA
MIMAT0002175	ENST00000367865	hsa-miR-485-5p	POU2F1	-0.808514	0.00463528	NA	NA	NA	0.563	NA	NA	NA
MIMAT0002175	ENST00000441472	hsa-miR-485-5p	PRDM16	-0.732778	0.0159208	-0.01	-4.71	NA	NA	NA	NA	NA
MIMAT0002175	ENST00000271308	hsa-miR-485-5p	PSMA5	-0.820672	0.00362171	-0.27	NA	NA	0.605	NA	NA	NA
MIMAT0002175	ENST00000287263	hsa-miR-485-5p	RAB11FIP1	-0.735566	0.0153235	NA	-8.02	NA	NA	NA	NA	NA
MIMAT0002175	ENST00000330843	hsa-miR-485-5p	RAB11FIP1	-0.711249	0.0210909	NA	-10,-8.02	NA	NA	NA	NA	NA
MIMAT0002175	ENST00000402538	hsa-miR-485-5p	RASGRP3	-0.741645	0.0140752	NA	NA	NA	0.459	NA	NA	NA
MIMAT0002175	ENST00000276500	hsa-miR-485-5p	RGS20	-0.814593	0.00410613	NA	-4.2	NA	NA	NA	NA	NA
MIMAT0002175	ENST00000333942	hsa-miR-485-5p	RHOT1	-0.711249	0.0210909	NA	-8.36	NA	NA	NA	NA	NA
MIMAT0002175	ENST00000369485	hsa-miR-485-5p	RNGTT	-0.790277	0.00651422	NA	-12.81	NA	NA	NA	NA	NA
MIMAT0002175	ENST00000242059	hsa-miR-485-5p	SCRN1	-0.808514	0.00463528	NA	-11.55	NA	NA	NA	NA	NA
MIMAT0002175	ENST00000236147	hsa-miR-485-5p	SELL	-0.778119	0.00803314	-0.115	-10.26	NA	0.458	NA	NA	NA
MIMAT0002175	ENST00000332131	hsa-miR-485-5p	SETD4	-0.847561	0.00195715	NA	0.82	NA	NA	NA	NA	NA
MIMAT0002175	ENST00000291707	hsa-miR-485-5p	SIGLEC12	-0.70517	0.0227377	NA	-12.74	NA	NA	NA	NA	NA
MIMAT0002175	ENST00000455372	hsa-miR-485-5p	SLC39A3	-0.711249	0.0210909	-0.138	-5.59	NA	0.581	NA	NA	NA
MIMAT0002175	ENST00000540846	hsa-miR-485-5p	SMAD3	-0.790277	0.00651422	-0.01	NA	NA	NA	NA	NA	NA
MIMAT0002175	ENST00000568875	hsa-miR-485-5p	SNAPC5	-0.741645	0.0140752	NA	NA	NA	0.587	NA	NA	NA
MIMAT0002175	ENST00000374232	hsa-miR-485-5p	SNX30	-0.70517	0.0227377	-0.112	-10.76	NA	0.665	NA	NA	NA
MIMAT0002175	ENST00000546260	hsa-miR-485-5p	SOD2	-0.717329	0.0195283	NA	NA	NA	0.451	NA	NA	NA
MIMAT0002175	ENST00000356388	hsa-miR-485-5p	SPRED2	-0.863226	0.00129381	-0.061	7.18	NA	0.66	NA	NA	NA
MIMAT0002175	ENST00000424354	hsa-miR-485-5p	SREBF2	-0.729487	0.0166469	NA	NA	NA	0.7	NA	NA	NA
MIMAT0002175	ENST00000484146	hsa-miR-485-5p	SRSF10	-0.711249	0.0210909	NA	NA	NA	0.533	NA	NA	NA
MIMAT0002175	ENST00000263955	hsa-miR-485-5p	STK17B	-0.735566	0.0153235	-0.02	NA	NA	0.489	NA	NA	NA
MIMAT0002175	ENST00000359297	hsa-miR-485-5p	STK40	-0.759882	0.010758	NA	NA	NA	0.546	NA	NA	NA
MIMAT0002175	ENST00000447001	hsa-miR-485-5p	STRADA	-0.70122	0.0238542	-0.264	NA	NA	NA	NA	NA	NA
MIMAT0002175	ENST00000442123	hsa-miR-485-5p	STYX	-0.778119	0.00803314	-0.02	NA	NA	NA	NA	NA	NA
MIMAT0002175	ENST00000389574	hsa-miR-485-5p	SUN1	-0.717329	0.0195283	NA	-5.31	NA	NA	NA	NA	NA
MIMAT0002175	ENST00000371225	hsa-miR-485-5p	TACSTD2	-0.713415	0.0205248	-0.134	-14.73	NA	NA	NA	NA	NA
MIMAT0002175	ENST00000542120	hsa-miR-485-5p	TBC1D30	-0.820672	0.00362171	NA	NA	NA	0.515	NA	NA	NA
MIMAT0002175	ENST00000524307	hsa-miR-485-5p	TBC1D31	-0.729487	0.0166469	NA	NA	NA	0.463	NA	NA	NA
MIMAT0002175	ENST00000424598	hsa-miR-485-5p	TBL2	-0.70517	0.0227377	NA	NA	NA	0.503	NA	NA	NA
MIMAT0002175	ENST00000215742	hsa-miR-485-5p	THAP7	-0.790277	0.00651422	-0.154	-4.25	16.9418	0.5	NA	NA	NA
MIMAT0002175	ENST00000261455	hsa-miR-485-5p	TMEM206	-0.826752	0.00317971	-0.188	-9.38	NA	0.476	NA	NA	NA
MIMAT0002175	ENST00000378285	hsa-miR-485-5p	TP73	-0.892346	0.000515069	-0.08	NA	NA	NA	NA	NA	NA
MIMAT0002175	ENST00000531101	hsa-miR-485-5p	TRIM68	-0.863226	0.00129381	NA	NA	NA	0.485	NA	NA	NA
MIMAT0002175	ENST00000545398	hsa-miR-485-5p	TRMT2B	-0.77204	0.00887954	NULL	NA	NA	NA	NA	NA	NA
MIMAT0002175	ENST00000435041	hsa-miR-485-5p	UBE2J1	-0.826752	0.00317971	-0.02	-3.3	NA	NA	NA	NA	NA
MIMAT0002175	ENST00000489294	hsa-miR-485-5p	UHMK1	-0.711249	0.0210909	-0.02	NA	NA	NA	NA	NA	NA
MIMAT0002175	ENST00000397053	hsa-miR-485-5p	UPF2	-0.717329	0.0195283	-0.37	-13.42	NA	NA	NA	NA	NA
MIMAT0002175	ENST00000416569	hsa-miR-485-5p	XKR6	-0.765961	0.00978704	NA	-9.88	NA	NA	NA	NA	NA
MIMAT0002175	ENST00000238831	hsa-miR-485-5p	YIPF4	-0.70517	0.0227377	NA	NA	NA	0.464	NA	NA	NA
MIMAT0002175	ENST00000468695	hsa-miR-485-5p	ZBTB8OS	-0.911858	0.000237144	NA	NA	NA	0.505	NA	NA	NA
MIMAT0002175	ENST00000414144	hsa-miR-485-5p	ZNF200	-0.851068	0.00179113	-0.217	-8.35	NA	0.697	NA	NA	NA
MIMAT0002175	ENST00000414144	hsa-miR-485-5p	ZNF200	-0.851068	0.00179113	-0.217	NA	NA	0.697	NA	NA	NA
MIMAT0002175	ENST00000457749	hsa-miR-485-5p	ZNF28	-0.70517	0.0227377	NA	-7.02	NA	NA	NA	NA	NA
MIMAT0002175	ENST00000338637	hsa-miR-485-5p	ZNF81	-0.70517	0.0227377	-0.444	-7.97	NA	0.781	NA	NA	NA
MIMAT0002813	ENST00000577891	hsa-miR-493-5p	ABHD3	-0.808135	0.00466982	NA	NA	NA	0.551	NA	NA	NA
MIMAT0002813	ENST00000247706	hsa-miR-493-5p	ABHD8	-0.846926	0.00198837	NA	NA	NA	0.468	NA	NA	NA
MIMAT0002813	ENST00000326793	hsa-miR-493-5p	ACAP2	-0.833996	0.00270528	NA	NA	NA	0.891	NA	NA	NA
MIMAT0002813	ENST00000369066	hsa-miR-493-5p	AIM1	-0.872786	0.000980007	NA	NA	NA	0.704	NA	NA	NA
MIMAT0002813	ENST00000368346	hsa-miR-493-5p	ASH1L	-0.808135	0.00466982	NA	NA	NA	0.531	NA	NA	NA
MIMAT0002813	ENST00000537989	hsa-miR-493-5p	BACH2	-0.756415	0.0113411	NA	NA	NA	0.803	NA	NA	NA
MIMAT0002813	ENST00000415149	hsa-miR-493-5p	BBX	-0.885716	0.000648751	NA	NA	NA	0.85	NA	NA	NA
MIMAT0002813	ENST00000369541	hsa-miR-493-5p	BCAS2	-0.872786	0.000980007	NA	NA	17.8949	0.621	NA	NA	NA
MIMAT0002813	ENST00000426997	hsa-miR-493-5p	C2orf74	-0.846926	0.00198837	NA	NA	NA	0.794	NA	NA	NA
MIMAT0002813	ENST00000574951	hsa-miR-493-5p	CAMTA2	-0.717624	0.0194545	NA	NA	NA	0.544	NA	NA	NA
MIMAT0002813	ENST00000376300	hsa-miR-493-5p	CCDC93	-0.769345	0.00927422	NA	NA	NA	0.979	NA	NA	NA
MIMAT0002813	ENST00000367607	hsa-miR-493-5p	CEP350	-0.872786	0.000980007	NA	NA	NA	0.597	NA	NA	NA
MIMAT0002813	ENST00000376597	hsa-miR-493-5p	CEP78	-0.717624	0.0194545	NA	NA	17.002	NA	NA	NA	NA
MIMAT0002813	ENST00000410087	hsa-miR-493-5p	CERKL	-0.730554	0.0164089	NA	NA	NA	0.908	NA	NA	NA
MIMAT0002813	ENST00000470531	hsa-miR-493-5p	CHD3	-0.782275	0.00748847	NA	NA	NA	0.509	NA	NA	NA
MIMAT0002813	ENST00000414336	hsa-miR-493-5p	CIR1	-0.808135	0.00466982	NA	NA	NA	0.507	NA	NA	NA
MIMAT0002813	ENST00000521271	hsa-miR-493-5p	CPNE3	-0.704694	0.0228704	NA	NA	NA	0.916	NA	NA	NA
MIMAT0002813	ENST00000259512	hsa-miR-493-5p	DERL1	-0.704694	0.0228704	NA	NA	NA	0.541	NA	NA	NA
MIMAT0002813	ENST00000314636	hsa-miR-493-5p	DHFRL1	-0.833996	0.00270528	NA	NA	NA	0.512	NA	NA	NA
MIMAT0002813	ENST00000586987	hsa-miR-493-5p	DPY19L3	-0.821065	0.00359188	NA	NA	NA	0.511	NA	NA	NA
MIMAT0002813	ENST00000257197	hsa-miR-493-5p	DSC1	-0.868958	0.00109809	NA	NA	NA	0.52	NA	NA	NA
MIMAT0002813	ENST00000383701	hsa-miR-493-5p	EOGT	-0.833996	0.00270528	NA	NA	NA	0.479	NA	NA	NA
MIMAT0002813	ENST00000543468	hsa-miR-493-5p	EPS8	-0.782275	0.00748847	NA	NA	NA	0.522	NA	NA	NA
MIMAT0002813	ENST00000261275	hsa-miR-493-5p	FAM189A1	-0.767093	0.00961332	NA	NA	NA	0.704	NA	NA	NA
MIMAT0002813	ENST00000431842	hsa-miR-493-5p	FAM208A	-0.756415	0.0113411	NA	NA	NA	0.542	NA	NA	NA
MIMAT0002813	ENST00000370175	hsa-miR-493-5p	FAM58A	-0.769345	0.00927422	NA	NA	16.6461	NA	NA	NA	NA
MIMAT0002813	ENST00000370791	hsa-miR-493-5p	FAM73A	-0.782275	0.00748847	NA	NA	NA	0.578	NA	NA	NA
MIMAT0002813	ENST00000388995	hsa-miR-493-5p	FAM83G	-0.743484	0.0137119	NA	NA	NA	0.586	NA	NA	NA
MIMAT0002813	ENST00000393674	hsa-miR-493-5p	FBXO8	-0.821065	0.00359188	NA	NA	NA	0.534	NA	NA	NA
MIMAT0002813	ENST00000358292	hsa-miR-493-5p	FCRL1	-0.808135	0.00466982	NA	NA	NA	0.553	NA	NA	NA
MIMAT0002813	ENST00000369443	hsa-miR-493-5p	GDAP2	-0.756415	0.0113411	NA	NA	NA	0.785	NA	NA	NA
MIMAT0002813	ENST00000357308	hsa-miR-493-5p	GFPT1	-0.730554	0.0164089	NA	NA	NA	0.557	NA	NA	NA
MIMAT0002813	ENST00000369851	hsa-miR-493-5p	GNAI3	-0.717624	0.0194545	NA	NA	NA	0.685	NA	NA	NA
MIMAT0002813	ENST00000396060	hsa-miR-493-5p	GTF2A2	-0.782275	0.00748847	NA	NA	NA	0.616	NA	NA	NA
MIMAT0002813	ENST00000322343	hsa-miR-493-5p	HORMAD1	-0.704694	0.0228704	NA	NA	16.7931	NA	NA	NA	NA
MIMAT0002813	ENST00000389983	hsa-miR-493-5p	IL17REL	-0.821065	0.00359188	NA	NA	NA	0.474	NA	NA	NA
MIMAT0002813	ENST00000403263	hsa-miR-493-5p	INO80D	-0.717624	0.0194545	NA	NA	NA	0.474	NA	NA	NA
MIMAT0002813	ENST00000272748	hsa-miR-493-5p	KIAA1715	-0.846926	0.00198837	NA	NA	NA	0.967	NA	NA	NA
MIMAT0002813	ENST00000369763	hsa-miR-493-5p	LRIF1	-0.924507	0.000129633	NA	NA	NA	0.628	NA	NA	NA
MIMAT0002813	ENST00000409947	hsa-miR-493-5p	MAP3K2	-0.872786	0.000980007	NA	NA	NA	0.844	NA	NA	NA
MIMAT0002813	ENST00000215832	hsa-miR-493-5p	MAPK1	-0.795205	0.00596121	NA	NA	NA	0.581	NA	NA	NA
MIMAT0002813	ENST00000274056	hsa-miR-493-5p	MARCH1	-0.846926	0.00198837	NA	NA	NA	0.479	NA	NA	NA
MIMAT0002813	ENST00000259050	hsa-miR-493-5p	MARCH7	-0.730554	0.0164089	NA	NA	NA	0.462	NA	NA	NA
MIMAT0002813	ENST00000309395	hsa-miR-493-5p	MOB1B	-0.717624	0.0194545	NA	NA	NA	0.452	NA	NA	NA
MIMAT0002813	ENST00000380492	hsa-miR-493-5p	MOSPD2	-0.769345	0.00927422	NA	NA	NA	0.906	NA	NA	NA
MIMAT0002813	ENST00000296499	hsa-miR-493-5p	NDST3	-0.758717	0.0109515	NA	NA	NA	0.982	NA	NA	NA
MIMAT0002813	ENST00000378081	hsa-miR-493-5p	NDUFAF5	-0.859856	0.00142006	NA	NA	NA	0.778	NA	NA	NA
MIMAT0002813	ENST00000278612	hsa-miR-493-5p	NPAT	-0.808135	0.00466982	NA	NA	NA	0.52	NA	NA	NA
MIMAT0002813	ENST00000358815	hsa-miR-493-5p	NPIPP1	-0.743484	0.0137119	NA	NA	NA	0.478	NA	NA	NA
MIMAT0002813	ENST00000366977	hsa-miR-493-5p	NSL1	-0.743484	0.0137119	NA	NA	NA	0.858	NA	NA	NA
MIMAT0002813	ENST00000367157	hsa-miR-493-5p	NUAK2	-0.769345	0.00927422	NA	NA	NA	0.532	NA	NA	NA
MIMAT0002813	ENST00000376495	hsa-miR-493-5p	OTUD1	-0.717624	0.0194545	NA	NA	NA	0.958	NA	NA	NA
MIMAT0002813	ENST00000220597	hsa-miR-493-5p	PAG1	-0.743484	0.0137119	NA	NA	NA	0.79	NA	NA	NA
MIMAT0002813	ENST00000512733	hsa-miR-493-5p	PAQR3	-0.717624	0.0194545	NA	NA	NA	0.623	NA	NA	NA
MIMAT0002813	ENST00000265970	hsa-miR-493-5p	PIK3C2A	-0.756415	0.0113411	NA	NA	NA	0.689	NA	NA	NA
MIMAT0002813	ENST00000264380	hsa-miR-493-5p	PIKFYVE	-0.911577	0.000240107	NA	NA	NA	0.779	NA	NA	NA
MIMAT0002813	ENST00000414679	hsa-miR-493-5p	PLCB4	-0.752232	0.0120736	NA	NA	NA	0.699	NA	NA	NA
MIMAT0002813	ENST00000262735	hsa-miR-493-5p	PPARA	-0.859856	0.00142006	NA	NA	NA	0.627	NA	NA	NA
MIMAT0002813	ENST00000395366	hsa-miR-493-5p	PPP1CB	-0.756415	0.0113411	NA	NA	NA	0.685	NA	NA	NA
MIMAT0002813	ENST00000271308	hsa-miR-493-5p	PSMA5	-0.795205	0.00596121	NA	NA	NA	0.513	NA	NA	NA
MIMAT0002813	ENST00000370586	hsa-miR-493-5p	R3HCC1L	-0.862069	0.00133619	NA	NA	17.5103	NA	NA	NA	NA
MIMAT0002813	ENST00000264158	hsa-miR-493-5p	RAB3GAP1	-0.769345	0.00927422	NA	NA	NA	0.478	NA	NA	NA
MIMAT0002813	ENST00000321437	hsa-miR-493-5p	RAB8B	-0.730554	0.0164089	NA	NA	NA	0.793	NA	NA	NA
MIMAT0002813	ENST00000399300	hsa-miR-493-5p	RBM12B	-0.808135	0.00466982	NA	NA	NA	0.52	NA	NA	NA
MIMAT0002813	ENST00000251810	hsa-miR-493-5p	RRM2B	-0.769345	0.00927422	NA	NA	NA	0.806	NA	NA	NA
MIMAT0002813	ENST00000261441	hsa-miR-493-5p	RSBN1	-0.730554	0.0164089	NA	NA	NA	0.697	NA	NA	NA
MIMAT0002813	ENST00000234677	hsa-miR-493-5p	SARS	-0.743484	0.0137119	NA	NA	16.9418	NA	NA	NA	NA
MIMAT0002813	ENST00000242059	hsa-miR-493-5p	SCRN1	-0.808135	0.00466982	NA	NA	NA	0.865	NA	NA	NA
MIMAT0002813	ENST00000272732	hsa-miR-493-5p	SCRN3	-0.782275	0.00748847	NA	NA	NA	0.458	NA	NA	NA
MIMAT0002813	ENST00000265362	hsa-miR-493-5p	SEMA3A	-0.782275	0.00748847	NA	NA	NA	0.566	NA	NA	NA
MIMAT0002813	ENST00000381280	hsa-miR-493-5p	SMOC1	-0.743484	0.0137119	NA	NA	NA	0.53	NA	NA	NA
MIMAT0002813	ENST00000359865	hsa-miR-493-5p	SOGA2	-0.821065	0.00359188	NA	NA	NA	0.822	NA	NA	NA
MIMAT0002813	ENST00000260197	hsa-miR-493-5p	SORL1	-0.704694	0.0228704	NA	NA	NA	0.6	NA	NA	NA
MIMAT0002813	ENST00000315285	hsa-miR-493-5p	SPAST	-0.795205	0.00596121	NA	NA	NA	0.875	NA	NA	NA
MIMAT0002813	ENST00000484146	hsa-miR-493-5p	SRSF10	-0.743484	0.0137119	NA	NA	NA	0.741	NA	NA	NA
MIMAT0002813	ENST00000263904	hsa-miR-493-5p	STAM2	-0.743484	0.0137119	NA	NA	NA	0.55	NA	NA	NA
MIMAT0002813	ENST00000345506	hsa-miR-493-5p	STAT5A	-0.885716	0.000648751	NA	NA	NA	0.666	NA	NA	NA
MIMAT0002813	ENST00000293328	hsa-miR-493-5p	STAT5B	-0.717624	0.0194545	NA	NA	NA	0.83	NA	NA	NA
MIMAT0002813	ENST00000337768	hsa-miR-493-5p	SUPT7L	-0.717624	0.0194545	NA	NA	NA	0.538	NA	NA	NA
MIMAT0002813	ENST00000236273	hsa-miR-493-5p	SYF2	-0.795205	0.00596121	NA	NA	NA	0.675	NA	NA	NA
MIMAT0002813	ENST00000399807	hsa-miR-493-5p	TANGO2	-0.717624	0.0194545	NA	NA	NA	0.513	NA	NA	NA
MIMAT0002813	ENST00000542120	hsa-miR-493-5p	TBC1D30	-0.730554	0.0164089	NA	NA	NA	0.722	NA	NA	NA
MIMAT0002813	ENST00000359486	hsa-miR-493-5p	TCF20	-0.730554	0.0164089	NA	NA	NA	0.589	NA	NA	NA
MIMAT0002813	ENST00000308973	hsa-miR-493-5p	TLR10	-0.782275	0.00748847	NA	NA	NA	0.527	NA	NA	NA
MIMAT0002813	ENST00000370280	hsa-miR-493-5p	TMED5	-0.859856	0.00142006	NA	NA	17.2829	NA	NA	NA	NA
MIMAT0002813	ENST00000261455	hsa-miR-493-5p	TMEM206	-0.937437	6.21252e-05	NA	NA	NA	0.525	NA	NA	NA
MIMAT0002813	ENST00000420455	hsa-miR-493-5p	TMEM50B	-0.833996	0.00270528	NA	NA	NA	0.725	NA	NA	NA
MIMAT0002813	ENST00000283206	hsa-miR-493-5p	TMEM87B	-0.769345	0.00927422	NA	NA	NA	0.791	NA	NA	NA
MIMAT0002813	ENST00000358465	hsa-miR-493-5p	TRIM33	-0.859856	0.00142006	NA	NA	NA	0.719	NA	NA	NA
MIMAT0002813	ENST00000322244	hsa-miR-493-5p	UBA6	-0.717624	0.0194545	NA	NA	NA	0.513	NA	NA	NA
MIMAT0002813	ENST00000520539	hsa-miR-493-5p	UBR5	-0.808135	0.00466982	NA	NA	NA	0.568	NA	NA	NA
MIMAT0002813	ENST00000310421	hsa-miR-493-5p	VCPIP1	-0.885716	0.000648751	NA	NA	NA	0.59	NA	NA	NA
MIMAT0002813	ENST00000361714	hsa-miR-493-5p	WISP3	-0.752232	0.0120736	NA	NA	NA	0.657	NA	NA	NA
MIMAT0002813	ENST00000367405	hsa-miR-493-5p	ZBTB41	-0.730554	0.0164089	NA	NA	NA	0.51	NA	NA	NA
MIMAT0002813	ENST00000404360	hsa-miR-493-5p	ZNF12	-0.821065	0.00359188	NA	NA	NA	0.655	NA	NA	NA
MIMAT0002813	ENST00000414144	hsa-miR-493-5p	ZNF200	-0.885716	0.000648751	NA	NA	NA	0.473	NA	NA	NA
MIMAT0002813	ENST00000457749	hsa-miR-493-5p	ZNF28	-0.833996	0.00270528	NA	NA	NA	0.468	NA	NA	NA
MIMAT0002813	ENST00000369577	hsa-miR-493-5p	ZNF292	-0.743484	0.0137119	NA	NA	NA	0.517	NA	NA	NA
MIMAT0002813	ENST00000392288	hsa-miR-493-5p	ZNF493	-0.730554	0.0164089	NA	NA	NA	0.523	NA	NA	NA
MIMAT0002813	ENST00000355467	hsa-miR-493-5p	ZNF512	-0.769345	0.00927422	NA	NA	NA	0.554	NA	NA	NA
MIMAT0002813	ENST00000336078	hsa-miR-493-5p	ZNF532	-0.769345	0.00927422	NA	NA	NA	0.965	NA	NA	NA
MIMAT0002813	ENST00000359788	hsa-miR-493-5p	ZNF675	-0.717624	0.0194545	NA	NA	NA	0.708	NA	NA	NA
MIMAT0002813	ENST00000301096	hsa-miR-493-5p	ZNF83	-0.730554	0.0164089	NA	NA	NA	0.672	NA	NA	NA
MIMAT0004800	ENST00000320431	hsa-miR-550a-5p	AMIGO3	-0.869175	0.00109115	NA	NA	NA	0.46	NA	NA	NA
MIMAT0004800	ENST00000556399	hsa-miR-550a-5p	ARHGEF40	-0.784952	0.00715183	NA	NA	NA	0.746	NA	NA	NA
MIMAT0004800	ENST00000505642	hsa-miR-550a-5p	C5orf64	-0.700389	0.0240936	NA	-7.53	NA	NA	NA	NA	NA
MIMAT0004800	ENST00000297324	hsa-miR-550a-5p	C8orf48	-0.700342	0.0241072	NA	NA	18.4865	0.903	NA	NA	NA
MIMAT0004800	ENST00000416537	hsa-miR-550a-5p	C9orf131	-0.791282	0.00639863	NA	NA	NA	0.457	NA	NA	NA
MIMAT0004800	ENST00000296238	hsa-miR-550a-5p	CAMK2N2	-0.719101	0.0190882	NA	-0.62	NA	NA	NA	NA	NA
MIMAT0004800	ENST00000346541	hsa-miR-550a-5p	CBFA2T2	-0.746379	0.0131537	NA	-13.07	NA	NA	NA	NA	NA
MIMAT0004800	ENST00000563065	hsa-miR-550a-5p	CCNDBP1	-0.762873	0.0102722	NA	NA	NA	0.523	NA	NA	NA
MIMAT0004800	ENST00000508855	hsa-miR-550a-5p	CCNH	-0.75662	0.0113061	NA	NA	NA	0.618	NA	NA	NA
MIMAT0004800	ENST00000473282	hsa-miR-550a-5p	CDK5RAP2	-0.725354	0.0175906	NA	NA	NA	0.49	NA	NA	NA
MIMAT0004800	ENST00000379256	hsa-miR-550a-5p	CELF2-AS1	-0.75662	0.0113061	NA	NA	NA	0.451	NA	NA	NA
MIMAT0004800	ENST00000341947	hsa-miR-550a-5p	COL11A2	-0.862921	0.00130487	NA	NA	16.0532	NA	NA	NA	NA
MIMAT0004800	ENST00000334808	hsa-miR-550a-5p	CTBP2	-0.777739	0.00808431	NA	NA	16.4033	NA	NA	NA	NA
MIMAT0004800	ENST00000512078	hsa-miR-550a-5p	DEPDC1B	-0.787885	0.00679543	NA	NA	NA	0.737	NA	NA	NA
MIMAT0004800	ENST00000354685	hsa-miR-550a-5p	DNHD1	-0.73786	0.0148436	NA	-7.66	NA	NA	NA	NA	NA
MIMAT0004800	ENST00000539140	hsa-miR-550a-5p	DRAM2	-0.762873	0.0102722	NA	-2.44	NA	NA	NA	NA	NA
MIMAT0004800	ENST00000402918	hsa-miR-550a-5p	ELFN2	-0.750366	0.0124109	NA	-1.64	NA	NA	NA	NA	NA
MIMAT0004800	ENST00000380575	hsa-miR-550a-5p	ELN	-0.827916	0.00309972	NA	-0.58	NA	NA	NA	NA	NA
MIMAT0004800	ENST00000331161	hsa-miR-550a-5p	ENKUR	-0.750366	0.0124109	NA	-8.55	NA	NA	NA	NA	NA
MIMAT0004800	ENST00000292853	hsa-miR-550a-5p	FBXO27	-0.706595	0.0223441	NA	-6.13	NA	NA	NA	NA	NA
MIMAT0004800	ENST00000331272	hsa-miR-550a-5p	FBXW4	-0.73786	0.0148436	NA	-11.52	16.2954	0.816	NA	NA	NA
MIMAT0004800	ENST00000420975	hsa-miR-550a-5p	GNRHR	-0.894187	0.000481836	NA	-11.99	NA	NA	NA	NA	NA
MIMAT0004800	ENST00000397092	hsa-miR-550a-5p	GPER1	-0.731607	0.0161765	NA	-4.24	NA	NA	NA	NA	NA
MIMAT0004800	ENST00000397244	hsa-miR-550a-5p	KDM1B	-0.762873	0.0102722	NA	-13.35	NA	0.59	NA	NA	NA
MIMAT0004800	ENST00000392638	hsa-miR-550a-5p	LRRC27	-0.75662	0.0113061	NA	NA	NA	0.788	NA	NA	NA
MIMAT0004800	ENST00000358117	hsa-miR-550a-5p	MPPED2	-0.767093	0.00961332	NA	-10.62	NA	NA	NA	NA	NA
MIMAT0004800	ENST00000382862	hsa-miR-550a-5p	MSLN	-0.765961	0.00978706	NA	-3.14	NA	NA	NA	NA	NA
MIMAT0004800	ENST00000403999	hsa-miR-550a-5p	NF2	-0.856668	0.00154747	NA	-11.9	NA	NA	NA	NA	NA
MIMAT0004800	ENST00000413209	hsa-miR-550a-5p	NF2	-0.712848	0.0206719	NA	-5.22	NA	NA	NA	NA	NA
MIMAT0004800	ENST00000404991	hsa-miR-550a-5p	PAPOLB	-0.71373	0.0204433	NA	-3.95	NA	0.896	NA	NA	NA
MIMAT0004800	ENST00000456271	hsa-miR-550a-5p	PCDH1	-0.712848	0.0206719	NA	-8.89	NA	NA	NA	NA	NA
MIMAT0004800	ENST00000373034	hsa-miR-550a-5p	PCDH19	-0.719101	0.0190882	NA	NA	16.5416	NA	NA	NA	NA
MIMAT0004800	ENST00000544246	hsa-miR-550a-5p	PCDH9	-0.731607	0.0161765	NA	-6.95	NA	NA	NA	NA	NA
MIMAT0004800	ENST00000393104	hsa-miR-550a-5p	PDCD4	-0.881681	0.000741595	NA	-5.44	NA	NA	NA	NA	NA
MIMAT0004800	ENST00000320201	hsa-miR-550a-5p	PITPNM2	-0.825403	0.00327421	NA	-12.89	NA	NA	NA	NA	NA
MIMAT0004800	ENST00000457206	hsa-miR-550a-5p	PLEKHM3	-0.725354	0.0175906	NA	NA	NA	0.464	NA	NA	NA
MIMAT0004800	ENST00000447306	hsa-miR-550a-5p	PNMA3	-0.844162	0.0021284	NA	2.16	NA	NA	NA	NA	NA
MIMAT0004800	ENST00000556848	hsa-miR-550a-5p	RPS6KL1	-0.796555	0.00581571	NA	NA	NA	0.463	NA	NA	NA
MIMAT0004800	ENST00000591286	hsa-miR-550a-5p	RTN2	-0.767093	0.00961332	NA	NA	NA	0.454	NA	NA	NA
MIMAT0004800	ENST00000457754	hsa-miR-550a-5p	RUFY4	-0.778621	0.00796586	NA	NA	NA	0.596	NA	NA	NA
MIMAT0004800	ENST00000537403	hsa-miR-550a-5p	SEC23A	-0.787885	0.00679543	NA	NA	NA	0.464	NA	NA	NA
MIMAT0004800	ENST00000261847	hsa-miR-550a-5p	SECISBP2L	-0.825403	0.00327421	NA	-14.66	NA	NA	NA	NA	NA
MIMAT0004800	ENST00000539768	hsa-miR-550a-5p	SLC38A9	-0.712848	0.0206719	NA	NA	NA	0.501	NA	NA	NA
MIMAT0004800	ENST00000352793	hsa-miR-550a-5p	TAC4	-0.75662	0.0113061	NA	-7.71	NA	NA	NA	NA	NA
MIMAT0004800	ENST00000297477	hsa-miR-550a-5p	TMEM184A	-0.784952	0.00715183	NA	-8.16	NA	NA	NA	NA	NA
MIMAT0004800	ENST00000532429	hsa-miR-550a-5p	TPD52L1	-0.767093	0.00961332	NA	-9.84	NA	NA	NA	NA	NA
MIMAT0004800	ENST00000543418	hsa-miR-550a-5p	VEPH1	-0.744113	0.0135892	NA	-4.55	NA	NA	NA	NA	NA
MIMAT0004800	ENST00000332082	hsa-miR-550a-5p	WSCD2	-0.740411	0.0143225	NA	NA	NA	0.783	NA	NA	NA
MIMAT0004800	ENST00000421043	hsa-miR-550a-5p	ZNF277	-0.850415	0.00182121	NA	NA	NA	0.492	NA	NA	NA
MIMAT0004800	ENST00000392157	hsa-miR-550a-5p	ZNF585A	-0.744113	0.0135892	NA	-5.84	NA	NA	NA	NA	NA
MIMAT0022491	ENST00000371316	hsa-miR-5698	ACOT11	-0.731607	0.0161765	NA	NA	NA	0.562	NA	NA	NA
MIMAT0022491	ENST00000335367	hsa-miR-5698	AGAP3	-0.896909	0.000435613	NA	NA	NA	0.567	NA	NA	NA
MIMAT0022491	ENST00000435794	hsa-miR-5698	ANKHD1	-0.727979	0.0169869	NA	NA	NA	0.459	NA	NA	NA
MIMAT0022491	ENST00000424375	hsa-miR-5698	ANTXRL	-0.780434	0.00772644	NA	NA	NA	0.704	NA	NA	NA
MIMAT0022491	ENST00000359032	hsa-miR-5698	AP2A1	-0.919199	0.000169006	NA	NA	NA	0.476	NA	NA	NA
MIMAT0022491	ENST00000263207	hsa-miR-5698	ARVCF	-0.846732	0.00199796	NA	NA	NA	0.628	NA	NA	NA
MIMAT0022491	ENST00000517496	hsa-miR-5698	ASH2L	-0.769126	0.00930684	NA	NA	NA	0.506	NA	NA	NA
MIMAT0022491	ENST00000325147	hsa-miR-5698	BET1L	-0.944211	3.96088e-05	NA	NA	NA	0.558	NA	NA	NA
MIMAT0022491	ENST00000520626	hsa-miR-5698	BMP1	-0.715018	0.0201124	NA	NA	NA	0.59	NA	NA	NA
MIMAT0022491	ENST00000551544	hsa-miR-5698	CACNB3	-0.921997	0.000147292	NA	NA	NA	0.762	NA	NA	NA
MIMAT0022491	ENST00000380494	hsa-miR-5698	COL4A3BP	-0.762873	0.0102722	NA	NA	NA	0.583	NA	NA	NA
MIMAT0022491	ENST00000430195	hsa-miR-5698	CYB561D1	-0.731607	0.0161765	NA	NA	NA	0.466	NA	NA	NA
MIMAT0022491	ENST00000446312	hsa-miR-5698	DDR1	-0.719101	0.0190882	NA	NA	NA	0.725	NA	NA	NA
MIMAT0022491	ENST00000426333	hsa-miR-5698	EFTUD2	-0.744113	0.0135892	NA	NA	NA	0.8	NA	NA	NA
MIMAT0022491	ENST00000467800	hsa-miR-5698	ELMO2	-0.931705	8.75968e-05	NA	NA	NA	0.532	NA	NA	NA
MIMAT0022491	ENST00000521400	hsa-miR-5698	EPHX2	-0.75662	0.0113061	NA	NA	NA	0.457	NA	NA	NA
MIMAT0022491	ENST00000520200	hsa-miR-5698	FAT2	-0.800391	0.00541621	NA	NA	NA	0.703	NA	NA	NA
MIMAT0022491	ENST00000423751	hsa-miR-5698	GAL3ST4	-0.73786	0.0148436	NA	NA	NA	0.706	NA	NA	NA
MIMAT0022491	ENST00000373571	hsa-miR-5698	HDAC8	-0.90044	0.000380599	NA	NA	NA	0.785	NA	NA	NA
MIMAT0022491	ENST00000469964	hsa-miR-5698	IL20RB	-0.90044	0.000380599	NA	NA	NA	0.509	NA	NA	NA
MIMAT0022491	ENST00000527996	hsa-miR-5698	KIAA1324	-0.712848	0.0206719	NA	NA	NA	0.488	NA	NA	NA
MIMAT0022491	ENST00000317605	hsa-miR-5698	MAB21L2	-0.719101	0.0190882	NA	NA	NA	0.503	NA	NA	NA
MIMAT0022491	ENST00000434603	hsa-miR-5698	MAP6	-0.7533	0.0118835	NA	NA	NA	0.596	NA	NA	NA
MIMAT0022491	ENST00000577831	hsa-miR-5698	MED1	-0.881681	0.000741595	NA	NA	NA	1	NA	NA	NA
MIMAT0022491	ENST00000340208	hsa-miR-5698	MEF2C	-0.731607	0.0161765	NA	NA	NA	0.749	NA	NA	NA
MIMAT0022491	ENST00000487126	hsa-miR-5698	MSS51	-0.700342	0.0241072	NA	NA	NA	0.806	NA	NA	NA
MIMAT0022491	ENST00000433948	hsa-miR-5698	NCKAP5L	-0.700342	0.0241072	NA	NA	NA	0.517	NA	NA	NA
MIMAT0022491	ENST00000313408	hsa-miR-5698	NDUFS7	-0.740107	0.0143841	NA	NA	NA	0.553	NA	NA	NA
MIMAT0022491	ENST00000398468	hsa-miR-5698	NOTO	-0.803942	0.00506411	NA	NA	NA	0.476	NA	NA	NA
MIMAT0022491	ENST00000372321	hsa-miR-5698	NUTM2B	-0.800391	0.00541621	NA	NA	NA	0.475	NA	NA	NA
MIMAT0022491	ENST00000373034	hsa-miR-5698	PCDH19	-0.800391	0.00541621	NA	NA	NA	0.98	NA	NA	NA
MIMAT0022491	ENST00000253812	hsa-miR-5698	PCDHGA3	-0.731607	0.0161765	NA	NA	NA	0.667	NA	NA	NA
MIMAT0022491	ENST00000426190	hsa-miR-5698	PINX1	-0.787885	0.00679543	NA	NA	NA	0.576	NA	NA	NA
MIMAT0022491	ENST00000450993	hsa-miR-5698	PLCD4	-0.806644	0.00480744	NA	NA	NA	0.559	NA	NA	NA
MIMAT0022491	ENST00000447306	hsa-miR-5698	PNMA3	-0.806644	0.00480744	NA	NA	NA	0.562	NA	NA	NA
MIMAT0022491	ENST00000425402	hsa-miR-5698	SLC25A48	-0.73431	0.0155907	NA	NA	NA	0.72	NA	NA	NA
MIMAT0022491	ENST00000360502	hsa-miR-5698	SLFN13	-0.825403	0.00327421	NA	NA	NA	0.976	NA	NA	NA
MIMAT0022491	ENST00000383718	hsa-miR-5698	SLMAP	-0.806644	0.00480744	NA	NA	NA	0.656	NA	NA	NA
MIMAT0022491	ENST00000360880	hsa-miR-5698	SOX10	-0.700342	0.0241072	NA	NA	NA	0.529	NA	NA	NA
MIMAT0022491	ENST00000334398	hsa-miR-5698	TMLHE	-0.73786	0.0148436	NA	NA	NA	0.467	NA	NA	NA
MIMAT0022491	ENST00000343090	hsa-miR-5698	UBE4B	-0.744113	0.0135892	NA	NA	NA	0.549	NA	NA	NA
MIMAT0022491	ENST00000333538	hsa-miR-5698	WBSCR17	-0.7	0.0242063	NA	NA	NA	0.63	NA	NA	NA
MIMAT0022491	ENST00000427124	hsa-miR-5698	VWC2L	-0.760423	0.010669	NA	NA	NA	0.564	NA	NA	NA
MIMAT0022491	ENST00000394670	hsa-miR-5698	ZNF207	-0.731607	0.0161765	NA	NA	NA	0.455	NA	NA	NA
